# Supplementary material for: An improved fluorescent tag and its nanobodies for membrane protein expression, stability assay, and purification
Source: Commun Biol. 2020 Dec 10;3:753. doi: 10.1038/s42003-020-01478-z (PMC7729955; doi:10.1038/s42003-020-01478-z)
Supplement: Supplementary file 3 — Supplementary Data 1 [file 42003_2020_1478_MOESM3_ESM.xlsx]

## Sheet: Fig1a
conc.(mg/L)	scGFP (FL/1,000)			ecGFP(FL/1,000)			TGP(FL/1,000)
20	5.57642	6.03287	6.49144	10.6733	10.9769	11.2671	12.4276	13.3877	13.4196
16	3.56102	3.6454	3.94544	7.33127	7.94501	8.14223	8.69915	8.85604	9.77057
12	2.55363	2.66053	2.69955	5.5471	5.29034	5.88869	6.53648	6.78855	6.96632
8	1.60032	1.52235	1.78588	3.2882	3.42721	3.7196	4.23753	4.28709	4.94393
4	0.825695	0.931309	0.966388	1.72973	1.88426	1.73793	2.17849	2.15964	2.3207
2	0.42764	0.473745	0.48848	0.814967	0.94065	0.984638	1.20967	1.14751	1.26034
0.8	0.161515	0.222251	0.182728	0.402447	0.431087	0.416372	0.467321	0.462651	0.55835
0.4	0.103053	0.103696	0.133724	0.196661	0.209471	0.231206	0.272315	0.277211	0.311837
0	0	0	0	0	0	0	0	0	0
3 independent experiments using different preparations of fluorescent proteins

## Sheet: Fig1c
Loading of fluorescent proteins (ug)	Integrated intensity	Integrated intensity	Integrated intensity
	TGP	ecGFP	scGFP
0.05	7.49204	12.1204	5.58637
0.1	21.3833	26.2553	10.2127
0.2	48.8725	49.507	19.8851
0.4	100	99.1249	45.537

## Sheet: Fig1d
Temperature(ºC)	scGFP, no detergent			scGFP, DDM			ecGFP, no detergent			ecGFP, DDM			TGP, no detergent			TGP, DDM			scGFP, LDAO			ecGFP, LDAO			TGP, LDAO
20	81.0016	82.6342	83.2106	98.2903	98.7654	98.1878	79.2109	84.1128	81.1835	99.6331	98.8919	98.7096	79.5037	77.9201	77.5272	97.5293	96.1883	98.0274	99.9327	98.9329	98.5679	95.3193	98.5618	98.4569	99.343	99.8012	97.3418
50	95.7413	98.9087	100	100	100	100	98.7741	92.7649	93.2908	100	100	99.5856	94.3976	96.1792	96.4195	100	100	98.5795	100	100	100	100	98.267	100	99.9552	100	98.4782
56.2	100	100	97.1739	93.7655	91.6224	91.2039	94.8832	94.7607	98.2793	99.297	98.0123	100							95.4815	96.684	97.0467	99.7562	100	99.1225
63.8	85.1383	83.9051	82.9964	71.998	65.6097	67.4528	100	100	100	95.819	95.4746	98.0175	100	99.3121	100	99.4751	98.9048	100	58.441	60.4005	58.3781	96.8696	94.5896	94.5606	99.2241	98.0803	100
70	34.3024	37.7964	39.8729	12.1788	11.6714	11.9114	94.635	92.6766	95.6835	86.1179	85.9814	84.9507	96.8855	100	99.5139	99.7613	99.1312	97.5547	4.03809	4.20454	4.22011	77.3923	77.1906	75.5389	100	99.2711	98.6543
75	11.8642	14.6804	15.8738	0.890357	0.840032	0.824211	64.5629	63.7617	67.3191	48.4079	50.4748	51.8748	90.0248	89.6591	89.4695	98.238	96.9798	98.1024	0.400036	0.41793	0.402734	15.1183	14.8194	13.3939	98.9361	98.9844	94.8088
81.2	8.94204	4.6327	4.64828	0.376631	0.370528	0.361831	27.0233	26.3767	26.1062	0.288375	0.270458	0.294436	87.8712	86.9466	88.808	96.5311	95.3595	94.1092	0.26443	0.229036	0.230127	0.229903	0.236774	0.223724	94.1277	92.5233	90.0724
88.8							2.75937	3.2502	4.13721	0.202533	0.212188	0.202633	77.3931	79.7954	77.8851	80.2766	79.0306	79.5502				0.146242	0.151968	0.171204	67.9154	65.0498	66.2128
95													50.3143	51.9918	52.2912	26.3913	26.601	29.2456							6.06536	5.66275	5.66127
99	0.578195	0.519059	0.577337	0.335946	0.386738	0.341509	1.51252	1.83204	2.49842	0.202113	0.221528	0.200423	7.10673	11.6962	15.0091	0.529477	0.546461	0.553345	0.203577	0.212738	0.218389	0.11864	0.111047	0.11883	0.124494	0.130329	0.11524
105													0	0	0	0	0	0
		technical triplicates of a single experiment

## Sheet: Fig1e
Temperature(¡C)	ecGFP			scGFP			TGP
4	99.0095	97.9231	97.4181	99.3009	99.6651	99.0133	99.4377	99.1305	98.0118
50	100	99.7909	100	100	100	100	98.732	97.5424	98.9829
55
60	99.6457	100	98.6922	95.0468	93.3755	95.0708	99.067	99.6774	97.2901
65	96.9103	97.8874	97.7976	70.2874	69.6185	69.7456
70	89.3074	89.6503	88.8568	16.291	16.5114	16.3827	99.0492	99.5293	98.9127
75	57.7856	57.8831	58.1289	0.659248	0.656465	0.606195
80	3.6424	3.54202	3.44442	0.121673	0.124196	0.123894	100	100	100
85
90	0.0527542	0.0494311	0.040252	0.121673	0.126414	0.110619	76.4825	77.8615	76.8756
95							17.5243	18.0713	17.551
99	0.0511795	0.0445691	0.0435379	0.0995509	0.121978	0.121681	0.239936	0.247908	0.244231
	Three technical replicates of a single experiment

## Sheet: Fig2
Fig2a	Temperature (℃）	msSI-ecGFP	msSI-TGP		Fig2b	Temperature (℃）	PIS-scGFP	PIS-TGP		Fig2c	Temperature (℃）	hSI-scGFP	hSI-TGP		Fig2d	Temperature (℃）	ttSI_Trp	ttSI_TGP	hSI_Trp	hSI_TGP		Fig2e	Temperature (℃）	Assay_Tm				Fig2f	Temperature (℃）	aaPlsY-ecGFP	aaPlsY-TGP
	4	100	100			4	81.364	80.9389			4	100	100			4	100	100					4	100					4	92.0434	84.9392
	20	96.4487	97.0977			10	97.0023	89.7068			30	81.681	94.1694			30	92.1418	98.6044					40	93.3669					50	100	97.9597
	25	78.2304	90.748			20	98.8509	97.3747			40	64.9438	84.2842			40	88.7184	95.0503					45.9	86.005					56.2	99.6329	100
	30	62.235	70.2373			30	100	100			45		70.7371			50	34.6375	33.3761					50.7	82.1493					61.2	98.1369	99.2606
	36.4	28.7102	34.2395			40	62.628	74.8736			50	27.5773	46.5329			60	11.9008	8.82512					55.5	80.6597					66.4	95.5305	97.0165
	41.2	13.009	17.378			50	0	0.502468			55	9.38299	22.0008			70	4.97904	5.56088					59	75.1148					70	83.1465	97.0659
	46.4	4.56905	7.73861			60	0	0			60	3.81251	9.30991			80	2.07037	3.27023					65	61.5266					78	9.13098	97.4644
	50	2.37811	4.61565								70	0	1.59902			90	0.974685	1.31529					69.7	45.4336					84.2	0.127141	90.0521
																99	0.933519	0					75.3	24.9325					91.8	0.011503	38.2385
																							80	13.3958					98	0.006458	0.082057
																4			88.3475	95.5482			100	0
																10			100	100
																20			96.3067	92.6325
																30			49.0362	53.239			Temperature (℃）	FSEC-Tm
																40			16.0048	21.1838			4	70.3605	73.333	69.2957	79.2484
																50			3.9333	5.3001			30	96.1384	97.3213	97.8472
																60			0.6706	1.6606			40	100	100	100	100
																70			0.166	0.9976			48.8				90.7073
																							50	89.2933	85.6378	83.5196
																							60	54.7695	53.6032	49.2632	66.5325
																							70	28.2304	28.1251	25.62	31.4043
																							78.8				10.1277
																							80	10.3877	10.4111	8.50776
																							90	4.01353	3.74112	3.15871	2.13732

## Sheet: Fig3a
	aaPlsY-ecGFP			aaPlsY-TGP
Expression (mg/L)	4.49	4.35	4.35	11.09	11.27	10.82
E. coli

## Sheet: Fig3b
	msSI-ecGFP			msSI-TGP
Expression (mg/L)	2.8	3.01	2.89	16.18	16.66	16.27
E. coli

## Sheet: Fig3e
Volume(mL)	aaPlsY_ecGFP	aaPlsY_TGP
0	-0.19324	-0.10736
0.002499	-0.19324	-0.10736
0.005001	0	-0.0092
0.0075	0	0.001534
0.009999	0.003067	0.004601
0.012501	0.004601	0.004601
0.015	0	0.006135
0.017499	-0.0092	0.006135
0.020001	-0.0184	0.003067
0.0225	-0.02147	0.004601
0.024999	-0.02147	0.001534
0.027501	-0.02147	-0.00307
0.03	-0.01994	-0.00307
0.032499	-0.01994	-0.0046
0.035001	-0.023	-0.00307
0.0375	-0.02607	-0.00153
0.039999	-0.02761	0
0.042501	-0.02607	0.001534
0.045	-0.02914	0.004601
0.047499	-0.03221	0.007668
0.050001	-0.03527	0.007668
0.0525	-0.03987	0.009202
0.054999	-0.04141	0.009202
0.057501	-0.04141	0.009202
0.06	-0.04141	0.015336
0.062499	-0.04448	0.018404
0.065001	-0.04601	0.018404
0.0675	-0.04448	0.023005
0.069999	-0.04601	0.026072
0.072501	-0.04601	0.035274
0.075	-0.04601	0.042942
0.077499	-0.04601	0.044476
0.080001	-0.04754	0.044476
0.0825	-0.05061	0.042942
0.084999	-0.05061	0.042942
0.087501	-0.05214	0.049077
0.09	-0.05061	0.06288
0.092499	-0.05061	0.075149
0.095001	-0.05061	0.084351
0.0975	-0.05214	0.090485
0.099999	-0.05061	0.093553
0.102501	-0.04908	0.095086
0.105	-0.05061	0.095086
0.107499	-0.05214	0.093553
0.110001	-0.05368	0.095086
0.1125	-0.05368	0.09662
0.114999	-0.05521	0.095086
0.117501	-0.05674	0.095086
0.12	-0.05674	0.095086
0.122499	-0.05521	0.09662
0.125001	-0.05674	0.098153
0.1275	-0.05981	0.099687
0.129999	-0.06288	0.101221
0.132501	-0.06288	0.099687
0.135	-0.06441	0.09662
0.137499	-0.06595	0.09662
0.140001	-0.06748	0.09662
0.1425	-0.06748	0.09662
0.144999	-0.07055	0.09662
0.147501	-0.07515	0.102754
0.15	-0.07822	0.111956
0.152499	-0.07975	0.118091
0.155001	-0.08588	0.122692
0.1575	-0.08895	0.122692
0.159999	-0.09202	0.116557
0.162501	-0.09509	0.11349
0.165	-0.09815	0.116557
0.167499	-0.09815	0.116557
0.170001	-0.09969	0.121158
0.1725	-0.10122	0.119625
0.174999	-0.10122	0.115024
0.177501	-0.10429	0.11349
0.18	-0.10889	0.110423
0.182499	-0.11196	0.107355
0.185001	-0.11502	0.105822
0.1875	-0.12269	0.099687
0.189999	-0.12576	0.099687
0.192501	-0.12729	0.101221
0.195	-0.12729	0.099687
0.197499	-0.12576	0.098153
0.200001	-0.12576	0.098153
0.2025	-0.12729	0.09662
0.204999	-0.13189	0.095086
0.207501	-0.13496	0.093553
0.21	-0.1411	0.093553
0.212499	-0.14723	0.095086
0.215001	-0.15183	0.092019
0.2175	-0.15643	0.092019
0.219999	-0.1595	0.092019
0.222501	-0.1641	0.092019
0.225	-0.16257	0.093553
0.227499	-0.1641	0.090485
0.230001	-0.16563	0.085884
0.2325	-0.1687	0.085884
0.234999	-0.17023	0.088952
0.237501	-0.17177	0.090485
0.24	-0.1733	0.092019
0.242499	-0.17484	0.092019
0.245001	-0.1779	0.092019
0.2475	-0.1779	0.092019
0.249999	-0.17944	0.092019
0.252501	-0.18097	0.081283
0.255	-0.18097	0.073615
0.257499	-0.18097	0.065947
0.260001	-0.18097	0.056745
0.2625	-0.18097	0.055211
0.264999	-0.1825	0.047543
0.267501	-0.1825	0.039875
0.27	-0.18557	0.041409
0.272499	-0.19017	0.038341
0.275001	-0.19171	0.035274
0.2775	-0.19324	0.030673
0.279999	-0.19171	0.027606
0.282501	-0.19171	0.024538
0.285	-0.19324	0.021471
0.287499	-0.19324	0.01687
0.290001	-0.19171	0.012269
0.2925	-0.19017	0.009202
0.294999	-0.19171	0.006135
0.297501	-0.19631	0.003067
0.3	-0.19937	0.001534
0.302499	-0.20244	0
0.305001	-0.20091	-0.0046
0.3075	-0.19937	-0.01074
0.309999	-0.19937	-0.0138
0.312501	-0.20091	-0.01687
0.315	-0.20244	-0.0184
0.317499	-0.20551	-0.023
0.320001	-0.20858	-0.02607
0.3225	-0.21318	-0.02607
0.324999	-0.21471	-0.03221
0.327501	-0.21471	-0.03834
0.33	-0.21318	-0.04141
0.332499	-0.21318	-0.04294
0.335001	-0.21164	-0.04294
0.3375	-0.21318	-0.04754
0.339999	-0.21318	-0.05214
0.342501	-0.21318	-0.05674
0.345	-0.21011	-0.06135
0.347499	-0.20858	-0.07055
0.350001	-0.21164	-0.07362
0.3525	-0.21011	-0.06901
0.354999	-0.21011	-0.06441
0.357501	-0.21164	-0.06595
0.36	-0.21164	-0.06748
0.362499	-0.21011	-0.07362
0.365001	-0.21164	-0.07822
0.3675	-0.21164	-0.07975
0.369999	-0.21011	-0.08128
0.372501	-0.21318	-0.08282
0.375	-0.21471	-0.08128
0.377499	-0.21778	-0.08128
0.380001	-0.21778	-0.08128
0.3825	-0.21931	-0.08282
0.384999	-0.22238	-0.08742
0.387501	-0.22238	-0.09202
0.39	-0.22085	-0.09662
0.392499	-0.21931	-0.10122
0.395001	-0.21931	-0.09969
0.3975	-0.22085	-0.09509
0.399999	-0.22085	-0.09509
0.402501	-0.22238	-0.09509
0.405	-0.22238	-0.09662
0.407499	-0.22238	-0.09969
0.410001	-0.22238	-0.10275
0.4125	-0.22085	-0.10582
0.414999	-0.22085	-0.10889
0.417501	-0.22085	-0.11809
0.42	-0.22391	-0.12423
0.422499	-0.22391	-0.12576
0.425001	-0.22545	-0.12729
0.4275	-0.22391	-0.12883
0.429999	-0.22545	-0.13189
0.432501	-0.22085	-0.13343
0.435	-0.21931	-0.13343
0.437499	-0.22238	-0.13649
0.440001	-0.22391	-0.13956
0.4425	-0.22698	-0.14263
0.444999	-0.22851	-0.14723
0.447501	-0.23005	-0.14876
0.45	-0.23158	-0.14876
0.452499	-0.23311	-0.14876
0.455001	-0.23005	-0.15183
0.4575	-0.22698	-0.1549
0.459999	-0.22391	-0.15797
0.462501	-0.22391	-0.16103
0.465	-0.22545	-0.16103
0.467499	-0.22545	-0.16257
0.470001	-0.22698	-0.1687
0.4725	-0.22851	-0.17177
0.474999	-0.23005	-0.17177
0.477501	-0.23465	-0.1733
0.48	-0.23772	-0.17637
0.482499	-0.24078	-0.17944
0.485001	-0.24232	-0.1779
0.4875	-0.24232	-0.1779
0.489999	-0.24385	-0.18097
0.492501	-0.24385	-0.1825
0.495	-0.24538	-0.18404
0.497499	-0.24385	-0.1825
0.500001	-0.24232	-0.18404
0.5025	-0.24078	-0.18404
0.504999	-0.23925	-0.18557
0.507501	-0.24078	-0.19017
0.51	-0.24078	-0.19324
0.512499	-0.24078	-0.19937
0.515001	-0.24232	-0.20091
0.5175	-0.24385	-0.20091
0.519999	-0.24385	-0.19937
0.522501	-0.24232	-0.20244
0.525	-0.24232	-0.20398
0.527499	-0.24385	-0.20551
0.530001	-0.24232	-0.21011
0.5325	-0.24232	-0.21471
0.534999	-0.24232	-0.21624
0.537501	-0.24232	-0.21471
0.54	-0.24232	-0.21471
0.542499	-0.24078	-0.21778
0.545001	-0.23772	-0.21931
0.5475	-0.23618	-0.22238
0.549999	-0.23465	-0.22238
0.552501	-0.23465	-0.22085
0.555	-0.23772	-0.22238
0.557499	-0.24232	-0.22391
0.560001	-0.24538	-0.22545
0.5625	-0.24538	-0.22698
0.564999	-0.24232	-0.22545
0.567501	-0.24078	-0.22545
0.57	-0.24538	-0.22698
0.572499	-0.24998	-0.22545
0.575001	-0.24845	-0.22545
0.5775	-0.24692	-0.22545
0.579999	-0.24538	-0.23005
0.582501	-0.24538	-0.23618
0.585	-0.24692	-0.23618
0.587499	-0.24845	-0.23618
0.590001	-0.24998	-0.23925
0.5925	-0.24845	-0.24538
0.594999	-0.24538	-0.24692
0.597501	-0.24692	-0.24692
0.6	-0.24998	-0.24998
0.602499	-0.25305	-0.24692
0.605001	-0.25612	-0.24845
0.6075	-0.26072	-0.25152
0.609999	-0.26379	-0.25305
0.612501	-0.26379	-0.25612
0.615	-0.26379	-0.25765
0.617499	-0.26379	-0.25919
0.620001	-0.26225	-0.26379
0.6225	-0.26225	-0.26839
0.624999	-0.26379	-0.26685
0.627501	-0.26379	-0.26379
0.63	-0.26379	-0.26225
0.632499	-0.26532	-0.26532
0.635001	-0.26379	-0.26685
0.6375	-0.25919	-0.27299
0.639999	-0.25919	-0.27452
0.642501	-0.25765	-0.27299
0.645	-0.25765	-0.27146
0.647499	-0.25919	-0.27452
0.650001	-0.25919	-0.27606
0.6525	-0.26072	-0.27912
0.654999	-0.26225	-0.28219
0.657501	-0.25919	-0.28066
0.66	-0.25612	-0.28066
0.662499	-0.25765	-0.28066
0.665001	-0.26225	-0.27912
0.6675	-0.26839	-0.27912
0.669999	-0.27146	-0.28066
0.672501	-0.27452	-0.28066
0.675	-0.27606	-0.28219
0.677499	-0.27452	-0.28526
0.680001	-0.27299	-0.28833
0.6825	-0.27299	-0.28986
0.684999	-0.27299	-0.29293
0.687501	-0.27452	-0.29139
0.69	-0.27452	-0.28986
0.692499	-0.27146	-0.28833
0.695001	-0.26839	-0.28833
0.6975	-0.26839	-0.28833
0.699999	-0.27146	-0.28833
0.702501	-0.27759	-0.29293
0.705	-0.28066	-0.29446
0.707499	-0.28066	-0.29599
0.710001	-0.27912	-0.29599
0.7125	-0.27912	-0.29753
0.714999	-0.27759	-0.29753
0.717501	-0.27452	-0.29906
0.72	-0.27299	-0.3006
0.722499	-0.26992	-0.30366
0.725001	-0.26839	-0.30673
0.7275	-0.26839	-0.30826
0.729999	-0.26992	-0.3098
0.732501	-0.27299	-0.30826
0.735	-0.27759	-0.30673
0.737499	-0.27912	-0.30673
0.740001	-0.27912	-0.3098
0.7425	-0.27912	-0.31286
0.744999	-0.27606	-0.31593
0.747501	-0.27606	-0.32053
0.75	-0.27606	-0.32053
0.752499	-0.27759	-0.32207
0.755001	-0.27912	-0.32207
0.7575	-0.27912	-0.3236
0.759999	-0.28066	-0.3236
0.762501	-0.28372	-0.3236
0.765	-0.28679	-0.32973
0.767499	-0.28526	-0.33127
0.770001	-0.28219	-0.33127
0.7725	-0.28219	-0.32667
0.774999	-0.28679	-0.32513
0.777501	-0.28986	-0.32513
0.78	-0.29293	-0.32667
0.782499	-0.29293	-0.3282
0.785001	-0.29293	-0.3282
0.7875	-0.29139	-0.32667
0.789999	-0.28833	-0.32053
0.792501	-0.28986	-0.319
0.795	-0.28986	-0.32207
0.797499	-0.29139	-0.3282
0.800001	-0.29446	-0.33127
0.8025	-0.29446	-0.3328
0.804999	-0.29446	-0.33434
0.807501	-0.29139	-0.33434
0.81	-0.28679	-0.33434
0.812499	-0.28372	-0.3374
0.815001	-0.28372	-0.33894
0.8175	-0.28526	-0.34047
0.819999	-0.28679	-0.34047
0.822501	-0.29139	-0.33894
0.825	-0.29139	-0.33894
0.827499	-0.29139	-0.34047
0.830001	-0.28986	-0.34047
0.8325	-0.28833	-0.34047
0.834999	-0.28986	-0.342
0.837501	-0.29446	-0.34507
0.84	-0.29599	-0.34354
0.842499	-0.29293	-0.34354
0.845001	-0.28833	-0.34507
0.8475	-0.28986	-0.3466
0.849999	-0.29139	-0.34507
0.852501	-0.28986	-0.34507
0.855	-0.28679	-0.34507
0.857499	-0.29293	-0.35121
0.860001	-0.29446	-0.35734
0.8625	-0.29599	-0.35887
0.864999	-0.29599	-0.35734
0.867501	-0.29906	-0.35581
0.87	-0.3006	-0.35274
0.872499	-0.3006	-0.35274
0.875001	-0.29753	-0.35427
0.8775	-0.29753	-0.35427
0.879999	-0.29599	-0.35427
0.882501	-0.29293	-0.35581
0.885	-0.29139	-0.36041
0.887499	-0.28986	-0.36501
0.890001	-0.28986	-0.36808
0.8925	-0.29293	-0.36654
0.894999	-0.29293	-0.36501
0.897501	-0.29446	-0.36194
0.9	-0.29599	-0.36041
0.902499	-0.29599	-0.36194
0.905001	-0.29599	-0.36501
0.9075	-0.29599	-0.36501
0.909999	-0.29599	-0.36501
0.912501	-0.3006	-0.36501
0.915	-0.30366	-0.36808
0.917499	-0.3052	-0.36808
0.920001	-0.30826	-0.37114
0.9225	-0.30673	-0.37421
0.924999	-0.30673	-0.37574
0.927501	-0.30213	-0.37574
0.93	-0.29599	-0.37881
0.932499	-0.29293	-0.38034
0.935001	-0.29293	-0.37881
0.9375	-0.29293	-0.37421
0.939999	-0.29446	-0.37421
0.942501	-0.29753	-0.37574
0.945	-0.29599	-0.37268
0.947499	-0.29599	-0.37114
0.950001	-0.29753	-0.37268
0.9525	-0.29753	-0.37421
0.954999	-0.3006	-0.37574
0.957501	-0.30366	-0.37421
0.96	-0.30366	-0.37728
0.962499	-0.3006	-0.38034
0.965001	-0.3006	-0.38341
0.9675	-0.30366	-0.38495
0.969999	-0.30673	-0.38648
0.972501	-0.30826	-0.38801
0.975	-0.3098	-0.38648
0.977499	-0.3098	-0.38648
0.980001	-0.3098	-0.38495
0.9825	-0.31286	-0.38341
0.984999	-0.3098	-0.38341
0.987501	-0.30826	-0.38495
0.99	-0.30826	-0.38955
0.992499	-0.3098	-0.38955
0.995001	-0.31133	-0.38955
0.9975	-0.31286	-0.38955
0.999999	-0.31133	-0.38955
1.0025	-0.31133	-0.39108
1.005	-0.3098	-0.39108
1.0075	-0.3052	-0.39415
1.01	-0.30366	-0.39568
1.0125	-0.30366	-0.39261
1.015	-0.30213	-0.39261
1.0175	-0.3006	-0.39108
1.02	-0.3006	-0.39415
1.0225	-0.30366	-0.39568
1.025	-0.30826	-0.39568
1.0275	-0.3098	-0.39875
1.03	-0.3098	-0.40182
1.0325	-0.31286	-0.39721
1.035	-0.31593	-0.39875
1.0375	-0.319	-0.40028
1.04	-0.32053	-0.40028
1.0425	-0.32053	-0.39721
1.045	-0.31747	-0.39875
1.0475	-0.31593	-0.39875
1.05	-0.31593	-0.39568
1.0525	-0.31593	-0.39721
1.055	-0.31747	-0.40028
1.0575	-0.31593	-0.40182
1.06	-0.31747	-0.40028
1.0625	-0.319	-0.40335
1.065	-0.32207	-0.40488
1.0675	-0.32207	-0.40335
1.07	-0.3236	-0.40182
1.0725	-0.32667	-0.40028
1.075	-0.32513	-0.40028
1.0775	-0.32207	-0.40182
1.08	-0.319	-0.40335
1.0825	-0.31747	-0.40488
1.085	-0.31593	-0.40948
1.0875	-0.31593	-0.41102
1.09	-0.319	-0.41102
1.0925	-0.32207	-0.40948
1.095	-0.32513	-0.40948
1.0975	-0.3236	-0.41102
1.1	-0.32207	-0.41102
1.1025	-0.32053	-0.41255
1.105	-0.32207	-0.41409
1.1075	-0.3236	-0.41562
1.11	-0.32513	-0.41562
1.1125	-0.32207	-0.41715
1.115	-0.319	-0.41715
1.1175	-0.32053	-0.41562
1.12	-0.31747	-0.41715
1.1225	-0.31747	-0.42022
1.125	-0.32053	-0.42175
1.1275	-0.3236	-0.42175
1.13	-0.32207	-0.42175
1.1325	-0.32053	-0.42482
1.135	-0.31593	-0.42482
1.1375	-0.31286	-0.42329
1.14	-0.31133	-0.42022
1.1425	-0.31286	-0.42022
1.145	-0.31747	-0.42022
1.1475	-0.32053	-0.42022
1.15	-0.32053	-0.42175
1.1525	-0.319	-0.42175
1.155	-0.3144	-0.42329
1.1575	-0.3144	-0.42482
1.16	-0.31747	-0.42329
1.1625	-0.319	-0.42329
1.165	-0.32053	-0.42022
1.1675	-0.32207	-0.41715
1.17	-0.32513	-0.41562
1.1725	-0.32667	-0.41409
1.175	-0.32513	-0.41255
1.1775	-0.32513	-0.41409
1.18	-0.3236	-0.41715
1.1825	-0.32053	-0.41715
1.185	-0.319	-0.41869
1.1875	-0.32053	-0.42175
1.19	-0.32513	-0.42482
1.1925	-0.3282	-0.42482
1.195	-0.3282	-0.42635
1.1975	-0.3282	-0.42635
1.2	-0.32973	-0.42789
1.2025	-0.33127	-0.43249
1.205	-0.3328	-0.43249
1.2075	-0.33127	-0.43096
1.21	-0.3282	-0.43249
1.2125	-0.3282	-0.43096
1.215	-0.33127	-0.43249
1.2175	-0.3328	-0.43402
1.22	-0.3328	-0.43556
1.2225	-0.33127	-0.43709
1.225	-0.32973	-0.43709
1.2275	-0.32667	-0.43709
1.23	-0.32513	-0.43709
1.2325	-0.32667	-0.44016
1.235	-0.32973	-0.44016
1.2375	-0.32667	-0.44016
1.24	-0.3236	-0.43862
1.2425	-0.319	-0.43709
1.245	-0.319	-0.43862
1.2475	-0.32053	-0.44169
1.25	-0.3236	-0.44476
1.2525	-0.32667	-0.44322
1.255	-0.3282	-0.44016
1.2575	-0.33127	-0.43862
1.26	-0.3328	-0.44016
1.2625	-0.3328	-0.44322
1.265	-0.3328	-0.44322
1.2675	-0.33127	-0.44322
1.27	-0.32973	-0.44476
1.2725	-0.32973	-0.44476
1.275	-0.33127	-0.44322
1.2775	-0.3328	-0.44169
1.28	-0.32973	-0.44016
1.2825	-0.32667	-0.43862
1.285	-0.32513	-0.43862
1.2875	-0.32513	-0.43862
1.29	-0.32667	-0.44016
1.2925	-0.32973	-0.44169
1.295	-0.3282	-0.44169
1.2975	-0.3282	-0.44322
1.3	-0.32973	-0.44322
1.3025	-0.32973	-0.44322
1.305	-0.33127	-0.44169
1.3075	-0.33434	-0.44016
1.31	-0.33587	-0.44322
1.3125	-0.3328	-0.44322
1.315	-0.32667	-0.44476
1.3175	-0.32667	-0.44629
1.32	-0.32667	-0.44629
1.3225	-0.32667	-0.44476
1.325	-0.32667	-0.44169
1.3275	-0.32667	-0.44322
1.33	-0.3282	-0.44629
1.3325	-0.32667	-0.44783
1.335	-0.3282	-0.44936
1.3375	-0.32667	-0.44936
1.34	-0.32513	-0.45089
1.3425	-0.32667	-0.44936
1.345	-0.3282	-0.44629
1.3475	-0.32667	-0.44476
1.35	-0.32667	-0.44169
1.3525	-0.32667	-0.44016
1.355	-0.32667	-0.44016
1.3575	-0.32667	-0.43862
1.36	-0.32667	-0.43709
1.3625	-0.3282	-0.44016
1.365	-0.32667	-0.44169
1.3675	-0.32973	-0.44476
1.37	-0.3282	-0.44629
1.3725	-0.32513	-0.44936
1.375	-0.32207	-0.44936
1.3775	-0.32513	-0.44936
1.38	-0.32667	-0.44936
1.3825	-0.3236	-0.45396
1.385	-0.32053	-0.45396
1.3875	-0.32053	-0.45243
1.39	-0.32053	-0.44936
1.3925	-0.32053	-0.44783
1.395	-0.32053	-0.44936
1.3975	-0.319	-0.44936
1.4	-0.32053	-0.44936
1.4025	-0.32207	-0.44629
1.405	-0.3236	-0.44322
1.4075	-0.3236	-0.44322
1.41	-0.3236	-0.44169
1.4125	-0.32207	-0.44169
1.415	-0.32053	-0.44169
1.4175	-0.32053	-0.44322
1.42	-0.32207	-0.44476
1.4225	-0.32207	-0.44322
1.425	-0.32053	-0.44476
1.4275	-0.32053	-0.44322
1.43	-0.319	-0.44169
1.4325	-0.319	-0.43862
1.435	-0.3144	-0.43709
1.4375	-0.31286	-0.43556
1.44	-0.3144	-0.43402
1.4425	-0.3144	-0.43709
1.445	-0.31286	-0.43862
1.4475	-0.31133	-0.43862
1.45	-0.31133	-0.44169
1.4525	-0.3098	-0.44629
1.455	-0.3098	-0.44783
1.4575	-0.31133	-0.44783
1.46	-0.3144	-0.44476
1.4625	-0.31286	-0.44629
1.465	-0.31133	-0.44629
1.4675	-0.30826	-0.44322
1.47	-0.31133	-0.44169
1.4725	-0.31133	-0.44169
1.475	-0.31286	-0.44016
1.4775	-0.3144	-0.44322
1.48	-0.31286	-0.44322
1.4825	-0.31286	-0.44476
1.485	-0.3144	-0.44476
1.4875	-0.31747	-0.44476
1.49	-0.319	-0.44476
1.4925	-0.31747	-0.44322
1.495	-0.31593	-0.44322
1.4975	-0.31593	-0.44322
1.5	-0.319	-0.44169
1.5025	-0.32053	-0.44322
1.505	-0.32053	-0.44476
1.5075	-0.32053	-0.44016
1.51	-0.31747	-0.43556
1.5125	-0.31593	-0.43709
1.515	-0.31747	-0.44016
1.5175	-0.31593	-0.44016
1.52	-0.31593	-0.44016
1.5225	-0.31747	-0.44169
1.525	-0.3144	-0.44322
1.5275	-0.3098	-0.44629
1.53	-0.30826	-0.44783
1.5325	-0.30826	-0.44936
1.535	-0.3098	-0.45089
1.5375	-0.30826	-0.44936
1.54	-0.30826	-0.44629
1.5425	-0.3098	-0.44322
1.545	-0.31133	-0.44169
1.5475	-0.31133	-0.43862
1.55	-0.3144	-0.43862
1.5525	-0.3144	-0.44016
1.555	-0.3144	-0.43862
1.5575	-0.31133	-0.43862
1.56	-0.31133	-0.43862
1.5625	-0.31133	-0.43709
1.565	-0.31286	-0.43709
1.5675	-0.31286	-0.43709
1.57	-0.31133	-0.43862
1.5725	-0.31593	-0.44169
1.575	-0.319	-0.44629
1.5775	-0.319	-0.44936
1.58	-0.32207	-0.45089
1.5825	-0.32053	-0.45243
1.585	-0.319	-0.45243
1.5875	-0.31747	-0.45089
1.59	-0.31747	-0.44783
1.5925	-0.31593	-0.44783
1.595	-0.3144	-0.44936
1.5975	-0.3144	-0.45089
1.6	-0.31133	-0.44936
1.6025	-0.30826	-0.44629
1.605	-0.30826	-0.44629
1.6075	-0.30826	-0.44629
1.61	-0.3098	-0.44629
1.6125	-0.31286	-0.44783
1.615	-0.31286	-0.45243
1.6175	-0.31286	-0.45243
1.62	-0.31747	-0.45089
1.6225	-0.32053	-0.44783
1.625	-0.319	-0.44783
1.6275	-0.319	-0.44629
1.63	-0.32053	-0.44936
1.6325	-0.32207	-0.45396
1.635	-0.32053	-0.45549
1.6375	-0.3236	-0.45549
1.64	-0.32513	-0.45549
1.6425	-0.32207	-0.45549
1.645	-0.32053	-0.45396
1.6475	-0.31593	-0.45396
1.65	-0.31593	-0.45549
1.6525	-0.319	-0.45856
1.655	-0.32207	-0.46163
1.6575	-0.3236	-0.46163
1.66	-0.32513	-0.46009
1.6625	-0.32667	-0.45856
1.665	-0.32667	-0.45856
1.6675	-0.3282	-0.45703
1.67	-0.32973	-0.45549
1.6725	-0.33127	-0.45396
1.675	-0.32973	-0.45243
1.6775	-0.3282	-0.45396
1.68	-0.32667	-0.45549
1.6825	-0.32667	-0.45856
1.685	-0.32667	-0.46163
1.6875	-0.3282	-0.4647
1.69	-0.3328	-0.46316
1.6925	-0.33587	-0.4647
1.695	-0.3374	-0.4647
1.6975	-0.33587	-0.46163
1.7	-0.33587	-0.45856
1.7025	-0.33434	-0.45703
1.705	-0.3328	-0.45703
1.7075	-0.32973	-0.45856
1.71	-0.3328	-0.46163
1.7125	-0.33587	-0.46163
1.715	-0.33894	-0.46163
1.7175	-0.34047	-0.46163
1.72	-0.34047	-0.46163
1.7225	-0.34047	-0.46163
1.725	-0.34047	-0.46316
1.7275	-0.3374	-0.46316
1.73	-0.33587	-0.46163
1.7325	-0.3328	-0.46009
1.735	-0.33434	-0.46009
1.7375	-0.33587	-0.46163
1.74	-0.33587	-0.4647
1.7425	-0.33587	-0.46776
1.745	-0.3374	-0.46776
1.7475	-0.33587	-0.46163
1.75	-0.33434	-0.45856
1.7525	-0.3328	-0.45856
1.755	-0.33434	-0.46009
1.7575	-0.33434	-0.46316
1.76	-0.33434	-0.4647
1.7625	-0.3328	-0.4647
1.765	-0.33434	-0.46163
1.7675	-0.33434	-0.46009
1.77	-0.33434	-0.46009
1.7725	-0.33587	-0.46009
1.775	-0.33434	-0.45856
1.7775	-0.33434	-0.46009
1.78	-0.32973	-0.46316
1.7825	-0.32973	-0.4647
1.785	-0.33127	-0.46623
1.7875	-0.3328	-0.46623
1.79	-0.3374	-0.46623
1.7925	-0.34047	-0.46623
1.795	-0.34047	-0.4693
1.7975	-0.33894	-0.46776
1.8	-0.34047	-0.46776
1.8025	-0.33894	-0.4693
1.805	-0.33894	-0.47236
1.8075	-0.342	-0.47236
1.81	-0.342	-0.47236
1.8125	-0.33894	-0.4739
1.815	-0.33434	-0.47543
1.8175	-0.33434	-0.47543
1.82	-0.33587	-0.4739
1.8225	-0.3374	-0.47236
1.825	-0.33894	-0.4693
1.8275	-0.34354	-0.46776
1.83	-0.342	-0.46776
1.8325	-0.33894	-0.46623
1.835	-0.34047	-0.46623
1.8375	-0.33894	-0.46623
1.84	-0.3374	-0.46623
1.8425	-0.3374	-0.4647
1.845	-0.33434	-0.46776
1.8475	-0.33434	-0.46623
1.85	-0.33587	-0.46316
1.8525	-0.33894	-0.45703
1.855	-0.34047	-0.45396
1.8575	-0.342	-0.45396
1.86	-0.342	-0.45396
1.8625	-0.342	-0.45549
1.865	-0.34047	-0.45549
1.8675	-0.342	-0.45396
1.87	-0.34354	-0.45089
1.8725	-0.342	-0.44936
1.875	-0.342	-0.44936
1.8775	-0.34354	-0.45243
1.88	-0.34507	-0.44936
1.8825	-0.34507	-0.44783
1.885	-0.34354	-0.44322
1.8875	-0.34507	-0.44169
1.89	-0.34507	-0.43862
1.8925	-0.34354	-0.43556
1.895	-0.34354	-0.43096
1.8975	-0.342	-0.42789
1.9	-0.3374	-0.42175
1.9025	-0.33587	-0.41562
1.905	-0.33587	-0.40642
1.9075	-0.3328	-0.40182
1.91	-0.3328	-0.39875
1.9125	-0.33587	-0.39108
1.915	-0.33894	-0.38188
1.9175	-0.33587	-0.37421
1.92	-0.3328	-0.36654
1.9225	-0.32973	-0.35581
1.925	-0.3282	-0.342
1.9275	-0.32667	-0.32667
1.93	-0.32973	-0.31133
1.9325	-0.32973	-0.29599
1.935	-0.32667	-0.28066
1.9375	-0.3236	-0.26685
1.94	-0.3236	-0.24998
1.9425	-0.32207	-0.22851
1.945	-0.31593	-0.20551
1.9475	-0.31286	-0.17944
1.95	-0.30826	-0.14876
1.9525	-0.30366	-0.11962
1.955	-0.29753	-0.09049
1.9575	-0.29293	-0.05828
1.96	-0.29139	-0.0184
1.9625	-0.29139	0.024538
1.965	-0.28833	0.065947
1.9675	-0.28372	0.111956
1.97	-0.27759	0.168701
1.9725	-0.26839	0.228514
1.975	-0.25765	0.28986
1.9775	-0.24692	0.35734
1.98	-0.23925	0.430955
1.9825	-0.23311	0.509171
1.985	-0.22851	0.588921
1.9875	-0.22391	0.671738
1.99	-0.21778	0.763757
1.9925	-0.21318	0.857309
1.995	-0.20551	0.950862
1.9975	-0.19937	1.04902
2	-0.19171	1.14563
2.0025	-0.18557	1.24379
2.005	-0.18097	1.33734
2.0075	-0.17944	1.42323
2.01	-0.1779	1.50758
2.0125	-0.17484	1.58272
2.015	-0.17177	1.65021
2.0175	-0.17023	1.70848
2.02	-0.1687	1.75603
2.0225	-0.1641	1.7959
2.025	-0.1641	1.82811
2.0275	-0.16563	1.85111
2.03	-0.1687	1.86952
2.0325	-0.1687	1.87872
2.035	-0.1687	1.88025
2.0375	-0.17023	1.87719
2.04	-0.17023	1.87412
2.0425	-0.17177	1.86492
2.045	-0.17637	1.85571
2.0475	-0.17944	1.84191
2.05	-0.1825	1.82964
2.0525	-0.18097	1.81124
2.055	-0.18404	1.79437
2.0575	-0.18097	1.77903
2.06	-0.1779	1.7683
2.0625	-0.17944	1.75603
2.065	-0.18404	1.74069
2.0675	-0.18864	1.72995
2.07	-0.19171	1.72075
2.0725	-0.19477	1.71002
2.075	-0.19631	1.70082
2.0775	-0.19631	1.68395
2.08	-0.19477	1.67014
2.0825	-0.19324	1.65941
2.085	-0.19324	1.64867
2.0875	-0.19171	1.641
2.09	-0.19324	1.62873
2.0925	-0.19631	1.6134
2.095	-0.19784	1.59653
2.0975	-0.20091	1.58119
2.1	-0.20244	1.56739
2.1025	-0.20244	1.55512
2.105	-0.20091	1.54285
2.1075	-0.20091	1.52598
2.11	-0.20244	1.50604
2.1125	-0.20551	1.49071
2.115	-0.20704	1.4769
2.1175	-0.20704	1.46617
2.12	-0.20704	1.45236
2.1225	-0.20704	1.43856
2.125	-0.20704	1.42783
2.1275	-0.21011	1.41402
2.13	-0.21164	1.40175
2.1325	-0.21318	1.39409
2.135	-0.21318	1.38642
2.1375	-0.21164	1.37722
2.14	-0.21011	1.36188
2.1425	-0.21164	1.34654
2.145	-0.21471	1.33121
2.1475	-0.21778	1.3174
2.15	-0.22085	1.30667
2.1525	-0.22391	1.29593
2.155	-0.22545	1.2852
2.1575	-0.22851	1.27446
2.16	-0.23005	1.26373
2.1625	-0.23005	1.24839
2.165	-0.22545	1.23459
2.1675	-0.22391	1.22078
2.17	-0.22545	1.21312
2.1725	-0.22545	1.20545
2.175	-0.22698	1.19318
2.1775	-0.22545	1.17938
2.18	-0.22545	1.16404
2.1825	-0.22851	1.1487
2.185	-0.23158	1.13797
2.1875	-0.23618	1.1303
2.19	-0.23311	1.1211
2.1925	-0.22851	1.11343
2.195	-0.22391	1.10423
2.1975	-0.22545	1.09196
2.2	-0.22698	1.08122
2.2025	-0.23158	1.07049
2.205	-0.23158	1.06282
2.2075	-0.23465	1.05515
2.21	-0.23618	1.04441
2.2125	-0.23465	1.03215
2.215	-0.23311	1.02294
2.2175	-0.23465	1.01374
2.22	-0.23925	1.00454
2.2225	-0.24232	1.00147
2.225	-0.24232	0.998405
2.2275	-0.23925	0.993804
2.23	-0.23465	0.983069
2.2325	-0.23158	0.976934
2.235	-0.23618	0.970799
2.2375	-0.24078	0.964665
2.24	-0.24078	0.956997
2.2425	-0.24078	0.949328
2.245	-0.23925	0.94166
2.2475	-0.24078	0.940126
2.25	-0.24078	0.937059
2.2525	-0.23925	0.932458
2.255	-0.23618	0.927857
2.2575	-0.23465	0.920189
2.26	-0.23465	0.915588
2.2625	-0.23618	0.909453
2.265	-0.23465	0.909453
2.2675	-0.23005	0.906386
2.27	-0.22851	0.904852
2.2725	-0.22698	0.898718
2.275	-0.22851	0.894117
2.2775	-0.23311	0.889516
2.28	-0.23618	0.884915
2.2825	-0.23772	0.881848
2.285	-0.23925	0.87878
2.2875	-0.23925	0.874179
2.29	-0.23772	0.872646
2.2925	-0.23772	0.872646
2.295	-0.23465	0.869579
2.2975	-0.23005	0.869579
2.3	-0.22698	0.869579
2.3025	-0.22545	0.869579
2.305	-0.22238	0.869579
2.3075	-0.22238	0.864978
2.31	-0.22545	0.866511
2.3125	-0.22545	0.872646
2.315	-0.22391	0.880314
2.3175	-0.22085	0.887982
2.32	-0.21624	0.886449
2.3225	-0.21164	0.886449
2.325	-0.20858	0.886449
2.3275	-0.20551	0.89105
2.33	-0.20244	0.897184
2.3325	-0.20244	0.903319
2.335	-0.20398	0.903319
2.3375	-0.20398	0.904852
2.34	-0.20244	0.90792
2.3425	-0.20091	0.909453
2.345	-0.19631	0.910987
2.3475	-0.19171	0.917122
2.35	-0.18864	0.921723
2.3525	-0.18404	0.926324
2.355	-0.1825	0.929391
2.3575	-0.1825	0.933992
2.36	-0.1779	0.94166
2.3625	-0.17637	0.950862
2.365	-0.17484	0.95853
2.3675	-0.17484	0.964665
2.37	-0.17177	0.973867
2.3725	-0.16717	0.983069
2.375	-0.15797	0.990737
2.3775	-0.1503	0.996871
2.38	-0.14416	1.00914
2.3825	-0.13803	1.02141
2.385	-0.13343	1.03215
2.3875	-0.12883	1.03828
2.39	-0.12423	1.04748
2.3925	-0.11962	1.06282
2.395	-0.11349	1.07509
2.3975	-0.10582	1.08736
2.4	-0.09815	1.10116
2.4025	-0.09202	1.11803
2.405	-0.08435	1.13183
2.4075	-0.07822	1.14717
2.41	-0.07055	1.1625
2.4125	-0.06288	1.17938
2.415	-0.05521	1.19318
2.4175	-0.04754	1.20545
2.42	-0.04294	1.21925
2.4225	-0.04141	1.23305
2.425	-0.03527	1.24839
2.4275	-0.02914	1.26833
2.43	-0.0184	1.29286
2.4325	-0.00767	1.31587
2.435	0	1.33734
2.4375	0.007668	1.35728
2.44	0.010736	1.37722
2.4425	0.009202	1.40175
2.445	0.010736	1.42476
2.4475	0.01687	1.44623
2.45	0.021471	1.47384
2.4525	0.027606	1.50144
2.455	0.035274	1.52751
2.4575	0.041409	1.55359
2.46	0.046009	1.58119
2.4625	0.052144	1.60726
2.465	0.059812	1.63794
2.4675	0.065947	1.67014
2.47	0.070548	1.70388
2.4725	0.076682	1.73149
2.475	0.082817	1.75756
2.4775	0.088952	1.78517
2.48	0.098153	1.81737
2.4825	0.110423	1.85111
2.485	0.122692	1.88332
2.4875	0.134961	1.91399
2.49	0.145697	1.94773
2.4925	0.153365	1.98454
2.495	0.162567	2.01981
2.4975	0.173302	2.05202
2.5	0.184038	2.08576
2.5025	0.19324	2.12104
2.505	0.207043	2.15938
2.5075	0.219312	2.20232
2.51	0.236182	2.24526
2.5125	0.248451	2.2836
2.515	0.257653	2.32194
2.5175	0.266855	2.36182
2.52	0.274523	2.40016
2.5225	0.279124	2.44003
2.525	0.288326	2.47991
2.5275	0.299061	2.51825
2.53	0.311331	2.56119
2.5325	0.3236	2.60107
2.535	0.335869	2.64094
2.5375	0.346605	2.68082
2.54	0.358874	2.72223
2.5425	0.37421	2.76057
2.545	0.392614	2.79891
2.5475	0.40795	2.84185
2.55	0.421753	2.88786
2.5525	0.43709	2.93387
2.555	0.45396	2.98601
2.5575	0.469296	3.03356
2.56	0.486166	3.07957
2.5625	0.503037	3.13018
2.565	0.518373	3.18385
2.5675	0.532176	3.23293
2.57	0.544445	3.27894
2.5725	0.558248	3.32188
2.575	0.576652	3.36636
2.5775	0.595056	3.41237
2.58	0.616527	3.46758
2.5825	0.636464	3.52432
2.585	0.653334	3.58107
2.5875	0.671738	3.63321
2.59	0.690142	3.68229
2.5925	0.711613	3.73443
2.595	0.73155	3.79118
2.5975	0.74842	3.85099
2.6	0.76529	3.9108
2.6025	0.786762	3.97062
2.605	0.806699	4.03656
2.6075	0.82817	4.10558
2.61	0.851175	4.17306
2.6125	0.869579	4.24207
2.615	0.887982	4.32335
2.6175	0.910987	4.41691
2.62	0.937059	4.51353
2.6225	0.963131	4.61628
2.625	0.987669	4.72364
2.6275	1.01221	4.83253
2.63	1.03828	4.94908
2.6325	1.07202	5.07791
2.635	1.10423	5.21901
2.6375	1.13643	5.37697
2.64	1.16711	5.54414
2.6425	1.20085	5.71437
2.645	1.23612	5.89688
2.6475	1.27599	6.09165
2.65	1.31127	6.30176
2.6525	1.34808	6.518
2.655	1.38949	6.74345
2.6575	1.43856	6.98423
2.66	1.48917	7.23575
2.6625	1.54285	7.49341
2.665	1.5996	7.75873
2.6675	1.65634	8.03325
2.67	1.71002	8.31391
2.6725	1.76676	8.5961
2.675	1.82658	8.87676
2.6775	1.89099	9.16815
2.68	1.95694	9.46108
2.6825	2.02288	9.74634
2.685	2.0873	10.0301
2.6875	2.15938	10.3046
2.69	2.23913	10.5745
2.6925	2.32194	10.846
2.695	2.40476	11.1067
2.6975	2.49065	11.3551
2.7	2.57806	11.5944
2.7025	2.67162	11.8198
2.705	2.7713	12.0407
2.7075	2.86946	12.2508
2.71	2.97221	12.4486
2.7125	3.07343	12.6449
2.715	3.17619	12.8443
2.7175	3.28354	13.0329
2.72	3.39396	13.217
2.7225	3.51205	13.401
2.725	3.63321	13.5958
2.7275	3.75744	13.7982
2.73	3.8878	13.9991
2.7325	4.02123	14.2154
2.735	4.15772	14.4393
2.7375	4.30495	14.6693
2.74	4.46138	14.9147
2.7425	4.62395	15.1846
2.745	4.79725	15.4684
2.7475	4.97822	15.7705
2.75	5.17606	16.1002
2.7525	5.38464	16.4576
2.755	5.60242	16.8563
2.7575	5.8478	17.2919
2.76	6.11312	17.7643
2.7625	6.39838	18.2857
2.765	6.70511	18.8501
2.7675	7.04711	19.4835
2.77	7.42593	20.1843
2.7725	7.84001	20.9542
2.775	8.30471	21.7977
2.7775	8.82308	22.7471
2.78	9.39053	23.7869
2.7825	10.004	24.9356
2.785	10.6865	26.2008
2.7875	11.441	27.5888
2.79	12.2676	29.1225
2.7925	13.1725	30.8003
2.795	14.1602	32.6192
2.7975	15.223	34.5776
2.8	16.3717	36.691
2.8025	17.5986	38.9669
2.805	18.8915	41.4054
2.8075	20.2503	43.9697
2.81	21.6796	46.6842
2.8125	23.1627	49.5046
2.815	24.6841	52.4416
2.8175	26.2438	55.492
2.82	27.8265	58.6206
2.8225	29.4108	61.8076
2.825	30.9981	65.0251
2.8275	32.5639	68.2366
2.83	34.1068	71.4358
2.8325	35.6021	74.5951
2.835	37.0269	77.6946
2.8375	38.3841	80.6944
2.84	39.6755	83.5486
2.8425	40.884	86.2324
2.845	41.9913	88.743
2.8475	43.005	91.0297
2.85	43.9175	93.0771
2.8525	44.7105	94.8929
2.855	45.3822	96.4281
2.8575	45.9389	97.6888
2.86	46.3729	98.6918
2.8625	46.7027	99.4049
2.865	46.9189	99.8282
2.8675	47.0493	100
2.87	47.0907	99.9187
2.8725	47.0263	99.5966
2.875	46.8637	99.0568
2.8775	46.6106	98.3161
2.88	46.2794	97.4097
2.8825	45.876	96.3653
2.885	45.4236	95.2043
2.8875	44.919	93.9406
2.89	44.373	92.5833
2.8925	43.7749	91.1754
2.895	43.1446	89.7138
2.8975	42.4897	88.2231
2.9	41.8042	86.7079
2.9025	41.0987	85.1573
2.905	40.3641	83.6206
2.9075	39.6126	82.0854
2.91	38.8488	80.5472
2.9125	38.0697	79.0136
2.915	37.2891	77.46
2.9175	36.5162	75.8849
2.92	35.7371	74.3206
2.9225	34.9534	72.7716
2.925	34.1666	71.2272
2.9275	33.3783	69.6644
2.93	32.6038	68.0802
2.9325	31.8278	66.5051
2.935	31.0518	64.9347
2.9375	30.2895	63.3504
2.94	29.5319	61.7646
2.9425	28.7804	60.1804
2.945	28.0213	58.5946
2.9475	27.2713	57.0088
2.95	26.5321	55.4322
2.9525	25.8006	53.8755
2.955	25.0798	52.3189
2.9575	24.3758	50.7714
2.96	23.678	49.2424
2.9625	22.9925	47.7379
2.965	22.3177	46.2518
2.9675	21.649	44.7887
2.97	20.9849	43.3578
2.9725	20.3316	41.9453
2.975	19.7028	40.565
2.9775	19.0908	39.2123
2.98	18.4866	37.8903
2.9825	17.8977	36.602
2.985	17.3195	35.3475
2.9875	16.7505	34.1221
2.99	16.1953	32.9213
2.9925	15.6509	31.7526
2.995	15.1294	30.607
2.9975	14.6141	29.4997
3	14.108	28.4338
3.0025	13.6219	27.394
3.005	13.151	26.391
3.0075	12.6925	25.4171
3.01	12.2508	24.4678
3.0125	11.8244	23.5538
3.015	11.4057	22.6704
3.0175	11.007	21.8238
3.02	10.619	21.011
3.0225	10.2386	20.2288
3.025	9.86903	19.4789
3.0275	9.51475	18.7443
3.03	9.17582	18.0326
3.0325	8.84915	17.3486
3.035	8.53475	16.6984
3.0375	8.23262	16.0696
3.04	7.9443	15.4622
3.0425	7.66364	14.8733
3.045	7.39065	14.3197
3.0475	7.12686	13.7967
3.05	6.87228	13.2921
3.0525	6.6315	12.8044
3.055	6.40298	12.3367
3.0575	6.1806	11.8934
3.06	5.96743	11.4702
3.0625	5.76652	11.0668
3.065	5.57634	10.6773
3.0675	5.39077	10.3031
3.07	5.2098	9.94111
3.0725	5.03803	9.58684
3.075	4.8724	9.25557
3.0775	4.71597	8.94117
3.08	4.56414	8.63597
3.0825	4.41384	8.34305
3.085	4.27274	8.06546
3.0875	4.13932	7.7986
3.09	4.00742	7.53788
3.0925	3.88166	7.28636
3.095	3.76664	7.05785
3.0975	3.65162	6.84621
3.1	3.53353	6.6361
3.1025	3.42617	6.43365
3.105	3.32802	6.23581
3.1075	3.2314	6.05024
3.11	3.13324	5.87541
3.1125	3.04429	5.70517
3.115	2.96148	5.53494
3.1175	2.88479	5.37237
3.12	2.81118	5.21594
3.1225	2.73449	5.06411
3.125	2.65935	4.92455
3.1275	2.59187	4.79265
3.13	2.52899	4.66536
3.1325	2.47071	4.54573
3.135	2.40629	4.43224
3.1375	2.34495	4.32182
3.14	2.29127	4.21446
3.1425	2.23913	4.11018
3.145	2.18852	4.00742
3.1475	2.14404	3.9062
3.15	2.09803	3.81265
3.1525	2.05049	3.72676
3.155	2.00755	3.64855
3.1575	1.96307	3.56573
3.16	1.92013	3.48292
3.1625	1.88485	3.4093
3.165	1.84651	3.33262
3.1675	1.80817	3.2636
3.17	1.77136	3.19919
3.1725	1.73609	3.14091
3.175	1.70542	3.07957
3.1775	1.67781	3.01669
3.18	1.64714	2.95381
3.1825	1.62107	2.90013
3.185	1.59346	2.84952
3.1875	1.56739	2.79584
3.19	1.54438	2.74216
3.1925	1.52138	2.69462
3.195	1.49224	2.65168
3.1975	1.46157	2.60567
3.2	1.43856	2.55966
3.2025	1.41863	2.51978
3.205	1.40022	2.48144
3.2075	1.38335	2.44463
3.21	1.37108	2.40783
3.2125	1.35881	2.37102
3.215	1.34348	2.33728
3.2175	1.33121	2.30507
3.22	1.31894	2.279
3.2225	1.31127	2.24986
3.225	1.30974	2.23299
3.2275	1.30667	2.21919
3.23	1.30974	2.20845
3.2325	1.3174	2.20385
3.235	1.32661	2.20079
3.2375	1.33734	2.19618
3.24	1.35421	2.19158
3.2425	1.37722	2.18852
3.245	1.40175	2.19158
3.2475	1.43243	2.20385
3.25	1.46924	2.21459
3.2525	1.50911	2.22839
3.255	1.54899	2.24373
3.2575	1.59039	2.26367
3.26	1.63487	2.2882
3.2625	1.67935	2.31581
3.265	1.72229	2.34035
3.2675	1.7637	2.36182
3.27	1.8051	2.38176
3.2725	1.84651	2.40323
3.275	1.88332	2.41856
3.2775	1.91553	2.43237
3.28	1.94006	2.4477
3.2825	1.95694	2.4615
3.285	1.97074	2.47531
3.2875	1.98147	2.48144
3.29	1.98454	2.47991
3.2925	1.97841	2.47838
3.295	1.9646	2.47377
3.2975	1.94773	2.4615
3.3	1.92933	2.4431
3.3025	1.91399	2.41703
3.305	1.89559	2.38789
3.3075	1.87105	2.36642
3.31	1.84191	2.34802
3.3125	1.81737	2.32348
3.315	1.78823	2.29894
3.3175	1.75756	2.2698
3.32	1.72535	2.24066
3.3225	1.69928	2.21152
3.325	1.67321	2.18085
3.3275	1.64867	2.15171
3.33	1.61953	2.1241
3.3325	1.59193	2.09496
3.335	1.56585	2.06429
3.3375	1.54438	2.03822
3.34	1.51984	2.01061
3.3425	1.49071	1.97841
3.345	1.46157	1.94313
3.3475	1.43549	1.90786
3.35	1.40482	1.87565
3.3525	1.37415	1.84345
3.355	1.34808	1.8097
3.3575	1.32047	1.7775
3.36	1.29286	1.74222
3.3625	1.26373	1.70848
3.365	1.23305	1.67628
3.3675	1.20238	1.6456
3.37	1.17784	1.6088
3.3725	1.15177	1.57046
3.375	1.12723	1.53211
3.3775	1.09809	1.49377
3.38	1.07202	1.4585
3.3825	1.04595	1.42629
3.385	1.02141	1.39255
3.3875	0.996871	1.36188
3.39	0.972333	1.33121
3.3925	0.947795	1.299
3.395	0.923256	1.26526
3.3975	0.897184	1.22845
3.4	0.874179	1.19778
3.4025	0.854242	1.16404
3.405	0.837372	1.13643
3.4075	0.822035	1.10883
3.41	0.803632	1.08429
3.4125	0.783694	1.05975
3.415	0.763757	1.03215
3.4175	0.743819	1.00761
3.42	0.725416	0.981535
3.4225	0.713146	0.955463
3.425	0.703945	0.932458
3.4275	0.69781	0.909453
3.43	0.691675	0.889516
3.4325	0.687074	0.866511
3.435	0.682473	0.843507
3.4375	0.679406	0.820502
3.44	0.677873	0.797497
3.4425	0.671738	0.776026
3.445	0.668671	0.759156
3.4475	0.668671	0.746887
3.45	0.673272	0.73155
3.4525	0.676339	0.716214
3.455	0.68094	0.702411
3.4575	0.685541	0.685541
3.46	0.685541	0.671738
3.4625	0.68094	0.657935
3.465	0.679406	0.642599
3.4675	0.676339	0.628796
3.47	0.677873	0.616527
3.4725	0.679406	0.602724
3.475	0.682473	0.590455
3.4775	0.685541	0.582786
3.48	0.682473	0.573584
3.4825	0.682473	0.565916
3.485	0.685541	0.558248
3.4875	0.687074	0.547512
3.49	0.688608	0.536777
3.4925	0.688608	0.527575
3.495	0.687074	0.522974
3.4975	0.685541	0.516839
3.5	0.687074	0.507638
3.5025	0.688608	0.495368
3.505	0.68094	0.483099
3.5075	0.674805	0.476965
3.51	0.668671	0.467763
3.5125	0.66407	0.458561
3.515	0.657935	0.458561
3.5175	0.654868	0.449359
3.52	0.648733	0.440157
3.5225	0.637998	0.434022
3.525	0.628796	0.429422
3.5275	0.619594	0.426354
3.53	0.613459	0.421753
3.5325	0.608858	0.415619
3.535	0.604257	0.411018
3.5375	0.60119	0.401816
3.54	0.599656	0.392614
3.5425	0.599656	0.380345
3.545	0.596589	0.372677
3.5475	0.587387	0.368076
3.55	0.576652	0.363475
3.5525	0.56745	0.358874
3.555	0.556714	0.352739
3.5575	0.547512	0.348138
3.56	0.536777	0.342004
3.5625	0.530642	0.335869
3.565	0.524508	0.328201
3.5675	0.518373	0.318999
3.57	0.512239	0.311331
3.5725	0.50457	0.30673
3.575	0.492301	0.300595
3.5775	0.478498	0.297528
3.58	0.469296	0.291393
3.5825	0.463162	0.282191
3.585	0.449359	0.274523
3.5875	0.440157	0.268388
3.59	0.432489	0.26072
3.5925	0.426354	0.254586
3.595	0.418686	0.246917
3.5975	0.40795	0.234648
3.6	0.395681	0.230047

## Sheet: Fig3f
Volume(mL)	msSI-ecGFP	msSI-TGP
0	0.000158	-0.00538
0.002499	0.000158	-0.00538
0.005001	0	-0.00285
0.0075	-0.00032	-0.00032
0.009999	-0.00032	-0.00016
0.012501	-0.00047	0
0.015	-0.00063	-0.00016
0.017499	-0.00032	-0.00032
0.020001	-0.00032	-0.00032
0.0225	-0.00032	0
0.024999	-0.00032	0.000158
0.027501	-0.00016	0.000158
0.03	0	-0.00032
0.032499	0	-0.00079
0.035001	0.000158	-0.00111
0.0375	0.000317	-0.00095
0.039999	0	-0.00142
0.042501	-0.00016	-0.00174
0.045	-0.00032	-0.00206
0.047499	-0.00063	-0.00237
0.050001	-0.00047	-0.00253
0.0525	0	-0.00285
0.054999	0.000475	-0.00285
0.057501	0.000633	-0.00317
0.06	0.000475	-0.00332
0.062499	0.000317	-0.00317
0.065001	0	-0.00348
0.0675	-0.00032	-0.00396
0.069999	-0.00047	-0.00443
0.072501	-0.00016	-0.00459
0.075	0	-0.00475
0.077499	0.000158	-0.00491
0.080001	0.000475	-0.00538
0.0825	0.000633	-0.00586
0.084999	0.000792	-0.00602
0.087501	0.000792	-0.00617
0.09	0.000475	-0.00617
0.092499	0.000475	-0.00617
0.095001	0.000475	-0.00633
0.0975	0.000475	-0.00633
0.099999	0.000475	-0.00633
0.102501	0.000158	-0.00681
0.105	0	-0.00728
0.107499	0	-0.00744
0.110001	0	-0.00728
0.1125	0.000158	-0.0076
0.114999	0.000475	-0.00823
0.117501	0.000475	-0.00839
0.12	0.000475	-0.00823
0.122499	0.000475	-0.00823
0.125001	0.000317	-0.00855
0.1275	0.000317	-0.00871
0.129999	0.000158	-0.00887
0.132501	0	-0.00871
0.135	0	-0.00839
0.137499	0.000158	-0.00807
0.140001	0.000158	-0.00792
0.1425	0.000158	-0.00792
0.144999	0.000158	-0.00776
0.147501	-0.00016	-0.0076
0.15	-0.00016	-0.00792
0.152499	-0.00016	-0.00807
0.155001	-0.00047	-0.00776
0.1575	-0.00032	-0.00712
0.159999	-0.00032	-0.00665
0.162501	-0.00032	-0.00633
0.165	-0.00047	-0.0057
0.167499	-0.00047	-0.00538
0.170001	-0.00047	-0.00522
0.1725	-0.00032	-0.00507
0.174999	-0.00016	-0.00491
0.177501	0	-0.00459
0.18	0	-0.00443
0.182499	0.000158	-0.00443
0.185001	-0.00016	-0.00427
0.1875	-0.00047	-0.00427
0.189999	-0.00063	-0.00412
0.192501	-0.00079	-0.0038
0.195	-0.00095	-0.0038
0.197499	-0.00111	-0.00348
0.200001	-0.00095	-0.0038
0.2025	-0.00095	-0.00412
0.204999	-0.00079	-0.00412
0.207501	-0.00047	-0.00412
0.21	-0.00032	-0.00443
0.212499	-0.00032	-0.00475
0.215001	-0.00047	-0.00507
0.2175	-0.00047	-0.00554
0.219999	-0.00016	-0.00586
0.222501	0	-0.00586
0.225	0.000158	-0.0057
0.227499	0	-0.00602
0.230001	-0.00047	-0.00617
0.2325	-0.00063	-0.00633
0.234999	-0.00063	-0.00697
0.237501	-0.00032	-0.00744
0.24	-0.00032	-0.00807
0.242499	-0.00063	-0.00855
0.245001	-0.00079	-0.00871
0.2475	-0.00063	-0.00887
0.249999	-0.00032	-0.0095
0.252501	-0.00032	-0.00982
0.255	-0.00032	-0.01013
0.257499	-0.00032	-0.01045
0.260001	-0.00032	-0.01061
0.2625	-0.00032	-0.01108
0.264999	-0.00079	-0.01187
0.267501	-0.00063	-0.01251
0.27	-0.00063	-0.01251
0.272499	-0.00047	-0.01282
0.275001	-0.00032	-0.0133
0.2775	-0.00032	-0.01409
0.279999	0	-0.01456
0.282501	-0.00016	-0.01488
0.285	-0.00047	-0.01536
0.287499	-0.00095	-0.01551
0.290001	-0.00127	-0.01536
0.2925	-0.00111	-0.0152
0.294999	-0.00047	-0.01536
0.297501	-0.00016	-0.01551
0.3	0.000158	-0.01599
0.302499	0.000158	-0.01615
0.305001	0	-0.01631
0.3075	-0.00032	-0.01646
0.309999	-0.00047	-0.01662
0.312501	-0.00079	-0.01694
0.315	-0.00079	-0.0171
0.317499	-0.00063	-0.01726
0.320001	-0.00063	-0.01741
0.3225	-0.00032	-0.01789
0.324999	0	-0.01805
0.327501	0.000158	-0.01821
0.33	0.000158	-0.01836
0.332499	0.000158	-0.01852
0.335001	0.000158	-0.01836
0.3375	-0.00016	-0.01805
0.339999	-0.00032	-0.01805
0.342501	-0.00032	-0.01821
0.345	-0.00016	-0.01868
0.347499	-0.00032	-0.019
0.350001	-0.00063	-0.01884
0.3525	-0.00032	-0.01916
0.354999	-0.00016	-0.01931
0.357501	-0.00032	-0.01963
0.36	-0.00032	-0.02011
0.362499	-0.00032	-0.02058
0.365001	-0.00047	-0.0209
0.3675	-0.00063	-0.02121
0.369999	-0.00032	-0.02137
0.372501	-0.00032	-0.02137
0.375	-0.00032	-0.02106
0.377499	-0.00016	-0.02058
0.380001	0	-0.02042
0.3825	0.000317	-0.02042
0.384999	0.000475	-0.02058
0.387501	0.000158	-0.02074
0.39	-0.00016	-0.02074
0.392499	-0.00016	-0.0209
0.395001	0.000158	-0.02137
0.3975	0.000158	-0.02169
0.399999	0	-0.02169
0.402501	0.000158	-0.022
0.405	0.000317	-0.02216
0.407499	0	-0.022
0.410001	-0.00032	-0.02248
0.4125	0	-0.02248
0.414999	0.000317	-0.02232
0.417501	0.000317	-0.02248
0.42	0	-0.0228
0.422499	-0.00016	-0.02311
0.425001	-0.00032	-0.02311
0.4275	-0.00032	-0.0228
0.429999	-0.00016	-0.02264
0.432501	0	-0.02264
0.435	-0.00016	-0.02232
0.437499	-0.00047	-0.02264
0.440001	-0.00095	-0.02311
0.4425	-0.00095	-0.02343
0.444999	-0.00095	-0.02311
0.447501	-0.00111	-0.02295
0.45	-0.00142	-0.02343
0.452499	-0.00142	-0.02343
0.455001	-0.00127	-0.02343
0.4575	-0.00095	-0.02343
0.459999	-0.00047	-0.02327
0.462501	-0.00047	-0.02311
0.465	-0.00032	-0.02295
0.467499	-0.00063	-0.02327
0.470001	-0.00063	-0.02375
0.4725	-0.00047	-0.02375
0.474999	-0.00063	-0.02406
0.477501	-0.00111	-0.02438
0.48	-0.00158	-0.02438
0.482499	-0.00127	-0.02438
0.485001	-0.00127	-0.02454
0.4875	-0.00111	-0.0247
0.489999	-0.00095	-0.02485
0.492501	-0.00079	-0.02517
0.495	-0.00095	-0.02533
0.497499	-0.00174	-0.02549
0.500001	-0.00174	-0.02565
0.5025	-0.00174	-0.02565
0.504999	-0.00174	-0.02565
0.507501	-0.00142	-0.02517
0.51	-0.00111	-0.02501
0.512499	-0.00079	-0.02517
0.515001	-0.00047	-0.02501
0.5175	-0.00032	-0.02501
0.519999	-0.00063	-0.02485
0.522501	-0.00095	-0.02485
0.525	-0.00111	-0.0247
0.527499	-0.00095	-0.02438
0.530001	-0.00111	-0.02454
0.5325	-0.00127	-0.0247
0.534999	-0.00111	-0.0247
0.537501	-0.00095	-0.02501
0.54	-0.00079	-0.02501
0.542499	-0.00063	-0.02485
0.545001	-0.00079	-0.02485
0.5475	-0.00095	-0.02517
0.549999	-0.00095	-0.02549
0.552501	-0.00079	-0.02565
0.555	-0.00079	-0.02596
0.557499	-0.00111	-0.02644
0.560001	-0.00127	-0.02675
0.5625	-0.00127	-0.02644
0.564999	-0.00111	-0.02596
0.567501	-0.00127	-0.02565
0.57	-0.00095	-0.0258
0.572499	-0.00095	-0.02628
0.575001	-0.00111	-0.0266
0.5775	-0.00111	-0.02675
0.579999	-0.00111	-0.02675
0.582501	-0.00095	-0.02675
0.585	-0.00079	-0.02675
0.587499	-0.00095	-0.02675
0.590001	-0.00079	-0.02675
0.5925	-0.00063	-0.02675
0.594999	-0.00032	-0.02691
0.597501	-0.00016	-0.02691
0.6	-0.00016	-0.02675
0.602499	-0.00047	-0.02675
0.605001	-0.00079	-0.02675
0.6075	-0.00079	-0.02723
0.609999	-0.00079	-0.02755
0.612501	-0.00079	-0.0277
0.615	-0.00063	-0.02786
0.617499	-0.00047	-0.02786
0.620001	-0.00047	-0.02802
0.6225	-0.00047	-0.02786
0.624999	-0.00047	-0.02739
0.627501	-0.00032	-0.02707
0.63	-0.00047	-0.02723
0.632499	-0.00047	-0.02755
0.635001	-0.00079	-0.0277
0.6375	-0.00095	-0.0277
0.639999	-0.00111	-0.0277
0.642501	-0.00127	-0.02786
0.645	-0.00142	-0.02818
0.647499	-0.00142	-0.02834
0.650001	-0.00142	-0.02881
0.6525	-0.00127	-0.02945
0.654999	-0.00079	-0.02992
0.657501	-0.00047	-0.03008
0.66	-0.00047	-0.03008
0.662499	-0.00047	-0.02976
0.665001	-0.00032	-0.02929
0.6675	-0.00016	-0.02913
0.669999	0	-0.02881
0.672501	-0.00016	-0.02913
0.675	-0.00032	-0.02929
0.677499	-0.00032	-0.02929
0.680001	-0.00063	-0.02945
0.6825	-0.00063	-0.02945
0.684999	-0.00063	-0.02945
0.687501	-0.00047	-0.02976
0.69	-0.00079	-0.02992
0.692499	-0.00111	-0.0296
0.695001	-0.00127	-0.0296
0.6975	-0.00158	-0.02929
0.699999	-0.00158	-0.02929
0.702501	-0.00142	-0.02945
0.705	-0.00127	-0.02992
0.707499	-0.00158	-0.03008
0.710001	-0.00158	-0.03024
0.7125	-0.00127	-0.03055
0.714999	-0.00079	-0.03103
0.717501	-0.00079	-0.03103
0.72	-0.00095	-0.03071
0.722499	-0.00079	-0.03055
0.725001	-0.00095	-0.02976
0.7275	-0.00111	-0.02945
0.729999	-0.00095	-0.0296
0.732501	-0.00095	-0.03008
0.735	-0.00079	-0.03024
0.737499	-0.00079	-0.03055
0.740001	-0.00047	-0.03087
0.7425	-0.00032	-0.03135
0.744999	-0.00047	-0.03198
0.747501	-0.00063	-0.03198
0.75	-0.00079	-0.03135
0.752499	-0.00095	-0.03119
0.755001	-0.00111	-0.03135
0.7575	-0.00095	-0.0315
0.759999	-0.00111	-0.03182
0.762501	-0.00111	-0.03182
0.765	-0.00127	-0.03166
0.767499	-0.00095	-0.03166
0.770001	-0.00063	-0.0315
0.7725	-0.00063	-0.03166
0.774999	-0.00063	-0.0315
0.777501	-0.00047	-0.0315
0.78	-0.00063	-0.0315
0.782499	-0.00095	-0.03166
0.785001	-0.00095	-0.03182
0.7875	-0.00095	-0.03229
0.789999	-0.00079	-0.03229
0.792501	-0.00079	-0.03182
0.795	-0.00111	-0.0315
0.797499	-0.00127	-0.0315
0.800001	-0.00142	-0.03182
0.8025	-0.00158	-0.03214
0.804999	-0.00142	-0.03229
0.807501	-0.00111	-0.03261
0.81	-0.00095	-0.03245
0.812499	-0.00095	-0.03245
0.815001	-0.00095	-0.03245
0.8175	-0.00111	-0.03261
0.819999	-0.00111	-0.03261
0.822501	-0.00111	-0.03261
0.825	-0.00142	-0.03277
0.827499	-0.00142	-0.03309
0.830001	-0.00127	-0.03324
0.8325	-0.00111	-0.03324
0.834999	-0.00111	-0.03309
0.837501	-0.00142	-0.03293
0.84	-0.00142	-0.03277
0.842499	-0.00142	-0.03245
0.845001	-0.00158	-0.03245
0.8475	-0.00174	-0.03261
0.849999	-0.00174	-0.03293
0.852501	-0.00174	-0.03309
0.855	-0.00142	-0.03309
0.857499	-0.00111	-0.03309
0.860001	-0.00095	-0.03324
0.8625	-0.00111	-0.03356
0.864999	-0.00142	-0.03356
0.867501	-0.00174	-0.03356
0.87	-0.0019	-0.03324
0.872499	-0.00158	-0.0334
0.875001	-0.00158	-0.03356
0.8775	-0.00142	-0.03356
0.879999	-0.00142	-0.03324
0.882501	-0.00142	-0.03372
0.885	-0.00127	-0.03404
0.887499	-0.00111	-0.03388
0.890001	-0.00095	-0.03419
0.8925	-0.00095	-0.03419
0.894999	-0.00079	-0.03404
0.897501	-0.00047	-0.03435
0.9	-0.00047	-0.03435
0.902499	-0.00047	-0.03435
0.905001	-0.00063	-0.03451
0.9075	-0.00079	-0.03451
0.909999	-0.00095	-0.03451
0.912501	-0.00095	-0.03467
0.915	-0.00111	-0.03467
0.917499	-0.00142	-0.03451
0.920001	-0.00127	-0.03451
0.9225	-0.00127	-0.03483
0.924999	-0.00127	-0.03499
0.927501	-0.00142	-0.03499
0.93	-0.00142	-0.03499
0.932499	-0.00142	-0.03499
0.935001	-0.00111	-0.03514
0.9375	-0.00079	-0.03499
0.939999	-0.00063	-0.03499
0.942501	-0.00063	-0.03483
0.945	-0.00063	-0.03483
0.947499	-0.00079	-0.03514
0.950001	-0.00111	-0.03514
0.9525	-0.00079	-0.03499
0.954999	-0.00063	-0.03499
0.957501	-0.00063	-0.03483
0.96	-0.00079	-0.03483
0.962499	-0.00079	-0.03499
0.965001	-0.00095	-0.03546
0.9675	-0.00095	-0.03578
0.969999	-0.00111	-0.03594
0.972501	-0.00063	-0.03641
0.975	-0.00063	-0.03641
0.977499	-0.00095	-0.03641
0.980001	-0.00111	-0.03657
0.9825	-0.00142	-0.03673
0.984999	-0.00158	-0.03673
0.987501	-0.00158	-0.03689
0.99	-0.00142	-0.03673
0.992499	-0.00142	-0.03625
0.995001	-0.00127	-0.03594
0.9975	-0.00127	-0.03594
0.999999	-0.00127	-0.03625
1.0025	-0.00142	-0.03625
1.005	-0.00127	-0.03594
1.0075	-0.00095	-0.03609
1.01	-0.00095	-0.03625
1.0125	-0.00127	-0.03625
1.015	-0.00142	-0.03625
1.0175	-0.00158	-0.03641
1.02	-0.0019	-0.03657
1.0225	-0.0019	-0.03673
1.025	-0.00158	-0.03704
1.0275	-0.00174	-0.03736
1.03	-0.00174	-0.03768
1.0325	-0.00142	-0.03768
1.035	-0.00142	-0.03752
1.0375	-0.00158	-0.0372
1.04	-0.00158	-0.0372
1.0425	-0.00142	-0.03768
1.045	-0.00111	-0.03768
1.0475	-0.00095	-0.03752
1.05	-0.00127	-0.03768
1.0525	-0.00142	-0.03784
1.055	-0.00142	-0.03784
1.0575	-0.00142	-0.03736
1.06	-0.00127	-0.03736
1.0625	-0.00142	-0.03736
1.065	-0.00158	-0.03752
1.0675	-0.00174	-0.03768
1.07	-0.0019	-0.03784
1.0725	-0.00222	-0.03768
1.075	-0.00222	-0.03768
1.0775	-0.00206	-0.03784
1.08	-0.00174	-0.03784
1.0825	-0.00142	-0.03784
1.085	-0.00127	-0.03784
1.0875	-0.00127	-0.03799
1.09	-0.00111	-0.03815
1.0925	-0.00142	-0.03799
1.095	-0.00142	-0.03815
1.0975	-0.00079	-0.03815
1.1	-0.00063	-0.03799
1.1025	-0.00095	-0.03815
1.105	-0.00063	-0.03815
1.1075	-0.00063	-0.03815
1.11	-0.00063	-0.03799
1.1125	-0.00063	-0.03815
1.115	-0.00079	-0.03815
1.1175	-0.00111	-0.03831
1.12	-0.00095	-0.03863
1.1225	-0.00095	-0.03879
1.125	-0.00111	-0.0391
1.1275	-0.00111	-0.0391
1.13	-0.00127	-0.0391
1.1325	-0.00095	-0.03942
1.135	-0.00063	-0.03942
1.1375	-0.00079	-0.0391
1.14	-0.00079	-0.03894
1.1425	-0.00111	-0.03863
1.145	-0.00111	-0.03847
1.1475	-0.00127	-0.03863
1.15	-0.00142	-0.03879
1.1525	-0.00158	-0.0391
1.155	-0.00174	-0.03926
1.1575	-0.0019	-0.03942
1.16	-0.00174	-0.03942
1.1625	-0.00127	-0.03958
1.165	-0.00111	-0.03974
1.1675	-0.00079	-0.04005
1.17	-0.00079	-0.03989
1.1725	-0.00111	-0.03989
1.175	-0.00111	-0.03942
1.1775	-0.00127	-0.03926
1.18	-0.00142	-0.0391
1.1825	-0.00142	-0.0391
1.185	-0.00142	-0.0391
1.1875	-0.00142	-0.03894
1.19	-0.00158	-0.03926
1.1925	-0.00174	-0.03958
1.195	-0.00158	-0.03989
1.1975	-0.00158	-0.04005
1.2	-0.00158	-0.04021
1.2025	-0.0019	-0.04037
1.205	-0.00206	-0.04037
1.2075	-0.00206	-0.04021
1.21	-0.00174	-0.04037
1.2125	-0.00142	-0.04053
1.215	-0.00142	-0.04069
1.2175	-0.00142	-0.04069
1.22	-0.00127	-0.04084
1.2225	-0.00111	-0.04084
1.225	-0.00111	-0.04053
1.2275	-0.00142	-0.04037
1.23	-0.00174	-0.04053
1.2325	-0.00174	-0.04053
1.235	-0.00158	-0.04069
1.2375	-0.00142	-0.041
1.24	-0.00111	-0.041
1.2425	-0.00095	-0.04084
1.245	-0.00095	-0.04116
1.2475	-0.00142	-0.041
1.25	-0.00142	-0.04084
1.2525	-0.00127	-0.04084
1.255	-0.00142	-0.04116
1.2575	-0.00142	-0.04116
1.26	-0.00142	-0.04116
1.2625	-0.00142	-0.041
1.265	-0.00174	-0.041
1.2675	-0.00206	-0.041
1.27	-0.00174	-0.04116
1.2725	-0.00127	-0.04132
1.275	-0.00063	-0.04164
1.2775	-0.00047	-0.04179
1.28	-0.00063	-0.04179
1.2825	-0.00095	-0.04164
1.285	-0.00095	-0.04148
1.2875	-0.00127	-0.04132
1.29	-0.00142	-0.04132
1.2925	-0.00174	-0.04179
1.295	-0.0019	-0.04227
1.2975	-0.00206	-0.04211
1.3	-0.00206	-0.04164
1.3025	-0.0019	-0.04164
1.305	-0.00158	-0.04195
1.3075	-0.00127	-0.04195
1.31	-0.00127	-0.04195
1.3125	-0.00142	-0.04211
1.315	-0.00158	-0.04195
1.3175	-0.00127	-0.04164
1.32	-0.00095	-0.04148
1.3225	-0.00095	-0.04164
1.325	-0.00095	-0.04164
1.3275	-0.00095	-0.04195
1.33	-0.00127	-0.04211
1.3325	-0.00158	-0.04211
1.335	-0.00174	-0.04227
1.3375	-0.0019	-0.04211
1.34	-0.00174	-0.04195
1.3425	-0.0019	-0.04227
1.345	-0.00222	-0.04227
1.3475	-0.00237	-0.04243
1.35	-0.00253	-0.04243
1.3525	-0.00237	-0.04227
1.355	-0.00206	-0.04227
1.3575	-0.00174	-0.04227
1.36	-0.00142	-0.04211
1.3625	-0.00142	-0.04195
1.365	-0.00174	-0.04227
1.3675	-0.0019	-0.04243
1.37	-0.00206	-0.04243
1.3725	-0.00174	-0.04243
1.375	-0.00174	-0.04227
1.3775	-0.00174	-0.04227
1.38	-0.00174	-0.04227
1.3825	-0.00174	-0.04227
1.385	-0.00174	-0.04211
1.3875	-0.00142	-0.04243
1.39	-0.00142	-0.04274
1.3925	-0.00127	-0.04274
1.395	-0.00111	-0.04274
1.3975	-0.00142	-0.0429
1.4	-0.00158	-0.04338
1.4025	-0.00158	-0.04338
1.405	-0.00158	-0.04338
1.4075	-0.00174	-0.04338
1.41	-0.00174	-0.04322
1.4125	-0.0019	-0.04322
1.415	-0.00174	-0.04322
1.4175	-0.00142	-0.04306
1.42	-0.00142	-0.04322
1.4225	-0.00142	-0.04338
1.425	-0.00111	-0.04338
1.4275	-0.00079	-0.04338
1.43	-0.00127	-0.04385
1.4325	-0.00158	-0.04401
1.435	-0.00142	-0.04417
1.4375	-0.00127	-0.04433
1.44	-0.00127	-0.04448
1.4425	-0.00142	-0.04417
1.445	-0.00174	-0.04401
1.4475	-0.00158	-0.04417
1.45	-0.00127	-0.04417
1.4525	-0.00127	-0.04433
1.455	-0.00079	-0.04448
1.4575	-0.00079	-0.04464
1.46	-0.00127	-0.04464
1.4625	-0.00158	-0.04464
1.465	-0.0019	-0.0448
1.4675	-0.00206	-0.04496
1.47	-0.00237	-0.04496
1.4725	-0.00253	-0.04496
1.475	-0.00222	-0.0448
1.4775	-0.00158	-0.04433
1.48	-0.00127	-0.04433
1.4825	-0.00127	-0.04433
1.485	-0.00127	-0.04464
1.4875	-0.00127	-0.04496
1.49	-0.00158	-0.04512
1.4925	-0.00127	-0.04512
1.495	-0.00111	-0.04512
1.4975	-0.00095	-0.04512
1.5	-0.00111	-0.0448
1.5025	-0.00142	-0.04417
1.505	-0.00174	-0.04385
1.5075	-0.00158	-0.04353
1.51	-0.00142	-0.04353
1.5125	-0.00127	-0.04338
1.515	-0.00111	-0.04353
1.5175	-0.00095	-0.04369
1.52	-0.00095	-0.04369
1.5225	-0.00079	-0.04353
1.525	-0.00079	-0.04385
1.5275	-0.00095	-0.04448
1.53	-0.00079	-0.0448
1.5325	-0.00079	-0.0448
1.535	-0.00047	-0.04464
1.5375	-0.00032	-0.04433
1.54	-0.00016	-0.04401
1.5425	-0.00032	-0.04433
1.545	-0.00032	-0.04448
1.5475	-0.00047	-0.04448
1.55	-0.00079	-0.04433
1.5525	-0.00079	-0.04433
1.555	-0.00047	-0.04417
1.5575	-0.00016	-0.04401
1.56	-0.00016	-0.04401
1.5625	-0.00016	-0.04433
1.565	0.000158	-0.0448
1.5675	0.000317	-0.0448
1.57	0.000317	-0.04496
1.5725	0.000317	-0.04496
1.575	0.000317	-0.04528
1.5775	0.000158	-0.04543
1.58	0.000475	-0.04543
1.5825	0.000475	-0.04512
1.585	0.000317	-0.0448
1.5875	0.000317	-0.04496
1.59	0.000317	-0.04512
1.5925	0.000475	-0.04496
1.595	0.000475	-0.04496
1.5975	0.000317	-0.04528
1.6	0.000475	-0.04543
1.6025	0.000633	-0.04528
1.605	0.00095	-0.04512
1.6075	0.000792	-0.04559
1.61	0.000475	-0.04559
1.6125	0.000158	-0.04559
1.615	0.000317	-0.04559
1.6175	0.000792	-0.04559
1.62	0.00095	-0.04559
1.6225	0.00095	-0.04543
1.625	0.001108	-0.04543
1.6275	0.001108	-0.04528
1.63	0.001108	-0.04512
1.6325	0.001108	-0.04528
1.635	0.001108	-0.04559
1.6375	0.001108	-0.04559
1.64	0.001108	-0.04512
1.6425	0.001108	-0.0448
1.645	0.001108	-0.0448
1.6475	0.001583	-0.04496
1.65	0.0019	-0.04528
1.6525	0.0019	-0.04559
1.655	0.001583	-0.04559
1.6575	0.001583	-0.04559
1.66	0.001583	-0.04559
1.6625	0.001583	-0.04559
1.665	0.001741	-0.04543
1.6675	0.001741	-0.04528
1.67	0.001741	-0.04528
1.6725	0.001425	-0.04559
1.675	0.001266	-0.04559
1.6775	0.001108	-0.04559
1.68	0.001108	-0.04559
1.6825	0.001583	-0.04559
1.685	0.002216	-0.04559
1.6875	0.002533	-0.04543
1.69	0.002216	-0.04528
1.6925	0.0019	-0.04512
1.695	0.001741	-0.04496
1.6975	0.001741	-0.04528
1.7	0.001741	-0.04575
1.7025	0.001583	-0.04591
1.705	0.001741	-0.04623
1.7075	0.0019	-0.04607
1.71	0.002058	-0.04591
1.7125	0.002058	-0.04575
1.715	0.002216	-0.04559
1.7175	0.002375	-0.04528
1.72	0.002375	-0.04528
1.7225	0.002375	-0.04559
1.725	0.002216	-0.04591
1.7275	0.002058	-0.04591
1.73	0.0019	-0.04591
1.7325	0.0019	-0.04623
1.735	0.001741	-0.04623
1.7375	0.0019	-0.04638
1.74	0.0019	-0.04623
1.7425	0.002058	-0.04638
1.745	0.002216	-0.0467
1.7475	0.002375	-0.04686
1.75	0.002691	-0.0467
1.7525	0.002691	-0.04654
1.755	0.00285	-0.04623
1.7575	0.002533	-0.04623
1.76	0.002058	-0.04638
1.7625	0.002058	-0.04638
1.765	0.0019	-0.04654
1.7675	0.0019	-0.0467
1.77	0.001741	-0.0467
1.7725	0.001425	-0.04654
1.775	0.001108	-0.0467
1.7775	0.001108	-0.0467
1.78	0.001266	-0.04686
1.7825	0.001425	-0.04686
1.785	0.001425	-0.04686
1.7875	0.001425	-0.04686
1.79	0.001266	-0.0467
1.7925	0.001266	-0.04638
1.795	0.001266	-0.04623
1.7975	0.001583	-0.04638
1.8	0.002058	-0.04638
1.8025	0.002375	-0.04654
1.805	0.002533	-0.04638
1.8075	0.002533	-0.04575
1.81	0.00285	-0.04543
1.8125	0.003324	-0.04512
1.815	0.003641	-0.0448
1.8175	0.003958	-0.04417
1.82	0.004274	-0.04322
1.8225	0.004749	-0.04227
1.825	0.005541	-0.04132
1.8275	0.006174	-0.04005
1.83	0.006807	-0.03831
1.8325	0.007915	-0.03609
1.835	0.00934	-0.03388
1.8375	0.010923	-0.03103
1.84	0.012506	-0.0277
1.8425	0.014406	-0.0239
1.845	0.016622	-0.01947
1.8475	0.018997	-0.01377
1.85	0.021688	-0.00665
1.8525	0.02438	0.001741
1.855	0.027704	0.01124
1.8575	0.03182	0.022322
1.86	0.036253	0.034353
1.8625	0.040685	0.048284
1.865	0.045276	0.063957
1.8675	0.050659	0.082321
1.87	0.0562	0.103217
1.8725	0.062374	0.12633
1.875	0.069339	0.151976
1.8775	0.07678	0.180472
1.88	0.084695	0.212292
1.8825	0.092611	0.24712
1.885	0.101476	0.285431
1.8875	0.110658	0.327224
1.89	0.120156	0.371551
1.8925	0.13013	0.418885
1.895	0.14042	0.469702
1.8975	0.151501	0.523369
1.9	0.162741	0.580043
1.9025	0.174615	0.640201
1.905	0.187121	0.703524
1.9075	0.199786	0.77033
1.91	0.212609	0.839828
1.9125	0.226223	0.91075
1.915	0.239679	0.98468
1.9175	0.253452	1.06162
1.92	0.268017	1.14014
1.9225	0.283689	1.21993
1.925	0.299995	1.30098
1.9275	0.315984	1.38314
1.93	0.331815	1.46689
1.9325	0.347646	1.55238
1.935	0.364427	1.63818
1.9375	0.381682	1.72414
1.94	0.399413	1.81105
1.9425	0.417302	1.89844
1.945	0.435349	1.98535
1.9475	0.453555	2.0721
1.95	0.471127	2.15743
1.9525	0.489016	2.24054
1.955	0.506905	2.32223
1.9575	0.52511	2.40186
1.96	0.543316	2.47975
1.9625	0.561046	2.55336
1.965	0.578935	2.62318
1.9675	0.597141	2.69062
1.97	0.61503	2.75647
1.9725	0.631969	2.81885
1.975	0.648749	2.87837
1.9775	0.664897	2.93489
1.98	0.680094	2.9865
1.9825	0.694184	3.0332
1.985	0.707482	3.07673
1.9875	0.719355	3.11409
1.99	0.728854	3.14465
1.9925	0.736452	3.16792
1.995	0.74231	3.18517
1.9975	0.746901	3.19562
2	0.748959	3.19942
2.0025	0.748959	3.1953
2.005	0.746584	3.18375
2.0075	0.742468	3.16538
2.01	0.735977	3.14132
2.0125	0.728379	3.11124
2.015	0.719513	3.07499
2.0175	0.70954	3.03415
2.02	0.697825	2.98855
2.0225	0.685319	2.94011
2.025	0.672179	2.8904
2.0275	0.658406	2.83927
2.03	0.644475	2.78608
2.0325	0.629911	2.73304
2.035	0.615663	2.67938
2.0375	0.602207	2.62571
2.04	0.588909	2.57236
2.0425	0.575769	2.51964
2.045	0.562788	2.46772
2.0475	0.550281	2.41674
2.05	0.538725	2.36798
2.0525	0.527801	2.32112
2.055	0.517195	2.27616
2.0575	0.50643	2.23405
2.06	0.496615	2.19353
2.0625	0.486958	2.15474
2.065	0.478251	2.11659
2.0675	0.469702	2.08018
2.07	0.46147	2.04662
2.0725	0.454188	2.01495
2.075	0.447222	1.98456
2.0775	0.440415	1.95638
2.08	0.433608	1.93026
2.0825	0.426959	1.90556
2.085	0.420785	1.88197
2.0875	0.414611	1.86013
2.09	0.408912	1.83986
2.0925	0.403846	1.82008
2.095	0.399096	1.80187
2.0975	0.39498	1.78493
2.1	0.391181	1.7691
2.1025	0.38754	1.75469
2.105	0.383582	1.74155
2.1075	0.379624	1.72968
2.11	0.3763	1.72034
2.1125	0.372975	1.71243
2.115	0.370442	1.70483
2.1175	0.368384	1.69707
2.12	0.367118	1.69105
2.1225	0.365693	1.68662
2.125	0.364427	1.68425
2.1275	0.36316	1.6833
2.13	0.36221	1.68314
2.1325	0.361736	1.6852
2.135	0.361736	1.68963
2.1375	0.36221	1.69406
2.14	0.362844	1.69992
2.1425	0.36411	1.70688
2.145	0.365377	1.71543
2.1475	0.367751	1.72683
2.15	0.370759	1.74045
2.1525	0.374084	1.75533
2.155	0.377883	1.77068
2.1575	0.381682	1.78731
2.16	0.385482	1.80567
2.1625	0.389598	1.82562
2.165	0.394664	1.84825
2.1675	0.400046	1.87184
2.17	0.405904	1.89686
2.1725	0.412236	1.92298
2.175	0.417935	1.94957
2.1775	0.423951	1.97712
2.18	0.430125	2.00514
2.1825	0.436457	2.03332
2.185	0.442948	2.0615
2.1875	0.448964	2.09031
2.19	0.454979	2.11912
2.1925	0.460837	2.14809
2.195	0.466694	2.17548
2.1975	0.472552	2.20239
2.2	0.477618	2.22899
2.2025	0.482525	2.25432
2.205	0.487116	2.2787
2.2075	0.490757	2.30308
2.21	0.494398	2.32619
2.2125	0.497723	2.34772
2.215	0.501206	2.36846
2.2175	0.503897	2.38888
2.22	0.505322	2.40803
2.2225	0.505796	2.42529
2.225	0.506746	2.44191
2.2275	0.507538	2.45822
2.23	0.507854	2.47262
2.2325	0.507538	2.48529
2.235	0.506905	2.49764
2.2375	0.506905	2.5103
2.24	0.506271	2.52233
2.2425	0.505005	2.5331
2.245	0.503264	2.54339
2.2475	0.50168	2.55384
2.25	0.500256	2.56587
2.2525	0.498198	2.57822
2.255	0.49614	2.59088
2.2575	0.493607	2.60402
2.26	0.491232	2.61732
2.2625	0.488857	2.63157
2.265	0.486483	2.64803
2.2675	0.484425	2.6675
2.27	0.482367	2.68919
2.2725	0.480467	2.71246
2.275	0.478409	2.73811
2.2775	0.476193	2.76803
2.28	0.474451	2.8027
2.2825	0.47271	2.84085
2.285	0.471285	2.88264
2.2875	0.470019	2.92855
2.29	0.469069	2.97858
2.2925	0.468436	3.03383
2.295	0.468436	3.09541
2.2975	0.468119	3.16206
2.3	0.468277	3.23409
2.3025	0.468911	3.31166
2.305	0.469702	3.39525
2.3075	0.470494	3.48406
2.31	0.47176	3.57762
2.3125	0.473027	3.67561
2.315	0.47461	3.77946
2.3175	0.476668	3.88632
2.32	0.479834	3.99793
2.3225	0.483317	4.11223
2.325	0.487116	4.22843
2.3275	0.49139	4.34732
2.33	0.495981	4.4689
2.3325	0.500889	4.59285
2.335	0.505796	4.71697
2.3375	0.511337	4.83934
2.34	0.516878	4.96076
2.3425	0.523052	5.08314
2.345	0.529859	5.20598
2.3475	0.53635	5.32582
2.35	0.542999	5.44155
2.3525	0.55044	5.55426
2.355	0.558355	5.66302
2.3575	0.566429	5.76877
2.36	0.575452	5.87167
2.3625	0.584318	5.97093
2.365	0.5935	6.0675
2.3675	0.60284	6.15963
2.37	0.612497	6.24734
2.3725	0.62247	6.33314
2.375	0.632602	6.41704
2.3775	0.643367	6.49573
2.38	0.654923	6.57029
2.3825	0.666005	6.64153
2.385	0.677087	6.70944
2.3875	0.688801	6.77356
2.39	0.700833	6.83514
2.3925	0.713023	6.89356
2.395	0.726321	6.94754
2.3975	0.740093	6.9963
2.4	0.75355	7.043
2.4025	0.766689	7.0878
2.405	0.78062	7.12849
2.4075	0.794552	7.16743
2.41	0.808641	7.20115
2.4125	0.822889	7.23044
2.415	0.837137	7.25671
2.4175	0.851859	7.28236
2.42	0.867532	7.30737
2.4225	0.883363	7.3297
2.425	0.899669	7.34901
2.4275	0.915974	7.36785
2.43	0.932122	7.38669
2.4325	0.948111	7.40347
2.435	0.964417	7.4174
2.4375	0.981673	7.42785
2.44	0.999087	7.43655
2.4425	1.01697	7.44748
2.445	1.0355	7.45777
2.4475	1.05449	7.46505
2.45	1.07444	7.47297
2.4525	1.09502	7.48183
2.455	1.11655	7.49244
2.4575	1.13792	7.50589
2.46	1.15803	7.5222
2.4625	1.17924	7.5393
2.465	1.20188	7.55608
2.4675	1.22578	7.57492
2.47	1.2508	7.59676
2.4725	1.27739	7.62067
2.475	1.30478	7.64869
2.4775	1.33264	7.68225
2.48	1.36082	7.7204
2.4825	1.38963	7.76314
2.485	1.42003	7.8108
2.4875	1.45233	7.86494
2.49	1.48636	7.9281
2.4925	1.52166	7.99934
2.495	1.55808	8.07945
2.4975	1.59623	8.16857
2.5	1.63644	8.27052
2.5025	1.67807	8.3872
2.505	1.72145	8.52366
2.5075	1.76752	8.68276
2.51	1.81596	8.86814
2.5125	1.86694	9.08202
2.515	1.92092	9.33198
2.5175	1.97854	9.62169
2.52	2.04092	9.95999
2.5225	2.10836	10.3583
2.525	2.18102	10.8261
2.5275	2.26033	11.3716
2.53	2.34835	12.0066
2.5325	2.44634	12.7442
2.535	2.55605	13.5997
2.5375	2.68001	14.5842
2.54	2.81995	15.7074
2.5425	2.97826	16.9851
2.545	3.15921	18.4333
2.5475	3.3677	20.0571
2.55	3.60817	21.8672
2.5525	3.883	23.8671
2.555	4.19803	26.0589
2.5575	4.55787	28.443
2.56	4.9663	31.0196
2.5625	5.4311	33.7815
2.565	5.95716	36.7202
2.5675	6.54892	39.8088
2.57	7.21207	43.0343
2.5725	7.94552	46.3799
2.575	8.75289	49.813
2.5775	9.63705	53.3178
2.58	10.5939	56.8734
2.5825	11.6226	60.4314
2.585	12.7204	63.9526
2.5875	13.8875	67.4083
2.59	15.1191	70.7878
2.5925	16.406	74.0597
2.595	17.7377	77.1864
2.5975	19.1075	80.1528
2.6	20.5035	82.9425
2.6025	21.919	85.5364
2.605	23.3422	87.9367
2.6075	24.7574	90.122
2.61	26.1555	92.0716
2.6125	27.5282	93.7835
2.615	28.8632	95.2655
2.6175	30.1512	96.5341
2.62	31.383	97.6116
2.6225	32.5589	98.4943
2.625	33.6688	99.1654
2.6275	34.7046	99.6262
2.63	35.6657	99.9001
2.6325	36.5552	100
2.635	37.3647	99.9435
2.6375	38.0785	99.7426
2.64	38.6965	99.4168
2.6425	39.2287	98.9859
2.645	39.6834	98.4419
2.6475	40.0643	97.7891
2.65	40.382	97.0377
2.6525	40.6317	96.1882
2.655	40.8199	95.2607
2.6575	40.9461	94.2699
2.66	41.0102	93.2328
2.6625	41.0199	92.1555
2.665	40.9803	91.0307
2.6675	40.8929	89.8649
2.67	40.7575	88.6763
2.6725	40.581	87.461
2.675	40.3721	86.2145
2.6775	40.1328	84.9479
2.68	39.8629	83.6606
2.6825	39.5672	82.3593
2.685	39.2516	81.0593
2.6875	38.9201	79.7496
2.69	38.5732	78.4216
2.6925	38.2122	77.071
2.695	37.8348	75.7094
2.6975	37.4434	74.3359
2.7	37.0416	72.9563
2.7025	36.6344	71.5768
2.705	36.2195	70.2145
2.7075	35.8001	68.8702
2.71	35.3769	67.5291
2.7125	34.9425	66.1921
2.715	34.5005	64.8665
2.7175	34.0538	63.5641
2.72	33.6078	62.2668
2.7225	33.16	60.9698
2.725	32.7093	59.6808
2.7275	32.2551	58.3933
2.73	31.7954	57.1031
2.7325	31.3298	55.8176
2.735	30.858	54.5416
2.7375	30.3869	53.2695
2.74	29.9148	52.0098
2.7425	29.4391	50.7603
2.745	28.9612	49.5239
2.7475	28.4796	48.2965
2.75	27.9911	47.0755
2.7525	27.4965	45.8659
2.755	26.9934	44.6687
2.7575	26.484	43.4857
2.76	25.974	42.3156
2.7625	25.4643	41.1592
2.765	24.9514	40.0151
2.7675	24.4377	38.8839
2.77	23.926	37.7714
2.7725	23.4118	36.68
2.775	22.893	35.6062
2.7775	22.3722	34.5487
2.78	21.8504	33.5024
2.7825	21.3299	32.4797
2.785	20.8124	31.4788
2.7875	20.2941	30.5001
2.79	19.7767	29.5461
2.7925	19.2617	28.6162
2.795	18.7515	27.7064
2.7975	18.2446	26.8159
2.8	17.7398	25.9452
2.8025	17.2435	25.0953
2.805	16.7576	24.2709
2.8075	16.2773	23.4718
2.81	15.8056	22.6981
2.8125	15.3419	21.9468
2.815	14.8832	21.2181
2.8175	14.4302	20.5124
2.82	13.9885	19.8294
2.8225	13.5577	19.169
2.825	13.138	18.5313
2.8275	12.7318	17.9175
2.83	12.3353	17.3248
2.8325	11.9491	16.7524
2.835	11.5749	16.1997
2.8375	11.2108	15.6662
2.84	10.8576	15.1517
2.8425	10.515	14.6562
2.845	10.1829	14.181
2.8475	9.86105	13.7235
2.85	9.55061	13.283
2.8525	9.25267	12.8621
2.855	8.96566	12.456
2.8575	8.6883	12.0639
2.86	8.41918	11.686
2.8625	8.15765	11.3227
2.865	7.90594	10.9757
2.8675	7.66404	10.6426
2.87	7.4326	10.3214
2.8725	7.20827	10.0124
2.875	6.99392	9.71604
2.8775	6.78844	9.43045
2.88	6.5896	9.15484
2.8825	6.39773	8.89015
2.885	6.21488	8.63717
2.8875	6.04011	8.39448
2.89	5.8723	8.16018
2.8925	5.71162	7.93586
2.895	5.56012	7.72214
2.8975	5.4159	7.51808
2.9	5.27801	7.32067
2.9025	5.14646	7.12833
2.905	5.0225	6.94342
2.9075	4.90425	6.76453
2.91	4.79296	6.59182
2.9125	4.68816	6.42623
2.915	4.58795	6.26618
2.9175	4.49375	6.11008
2.92	4.4013	5.95811
2.9225	4.31186	5.80898
2.925	4.22621	5.66318
2.9275	4.14294	5.52118
2.93	4.06299	5.38202
2.9325	3.9859	5.24651
2.935	3.90991	5.11416
2.9375	3.8336	4.98578
2.94	3.75778	4.86024
2.9425	3.68289	4.73786
2.945	3.60865	4.6204
2.9475	3.53551	4.50309
2.95	3.46332	4.38784
2.9525	3.39066	4.27529
2.955	3.3172	4.16621
2.9575	3.24359	4.05935
2.96	3.17124	3.95661
2.9625	3.09921	3.85656
2.965	3.02908	3.7592
2.9675	2.95958	3.66501
2.97	2.88977	3.57303
2.9725	2.82027	3.48279
2.975	2.75172	3.39525
2.9775	2.68444	3.30992
2.98	2.61795	3.22712
2.9825	2.55225	3.14718
2.985	2.48782	3.07024
2.9875	2.42545	2.99362
2.99	2.36371	2.91795
2.9925	2.30276	2.84449
2.995	2.2445	2.77436
2.9975	2.18703	2.70645
3	2.13036	2.64075
3.0025	2.07479	2.57647
3.005	2.02049	2.51173
3.0075	1.96778	2.44872
3.01	1.91649	2.3884
3.0125	1.86662	2.33046
3.015	1.81691	2.27411
3.0175	1.76926	2.2187
3.02	1.7224	2.16535
3.0225	1.67728	2.11421
3.025	1.63311	2.0645
3.0275	1.58974	2.01638
3.03	1.54858	1.96999
3.0325	1.50932	1.92488
3.035	1.47116	1.88118
3.0375	1.43364	1.83907
3.04	1.39755	1.79807
3.0425	1.3632	1.75897
3.045	1.32963	1.72145
3.0475	1.29702	1.68456
3.05	1.26599	1.6491
3.0525	1.23592	1.61522
3.055	1.20695	1.58182
3.0575	1.17924	1.55
3.06	1.15201	1.52008
3.0625	1.12589	1.49158
3.065	1.10088	1.46325
3.0675	1.07713	1.43554
3.07	1.05418	1.40926
3.0725	1.03201	1.38393
3.075	1.01033	1.3594
3.0775	0.989113	1.33486
3.08	0.96885	1.3108
3.0825	0.948744	1.28753
3.085	0.928956	1.26536
3.0875	0.910592	1.24383
3.09	0.892861	1.22262
3.0925	0.875289	1.2022
3.095	0.858192	1.18209
3.0975	0.841569	1.16262
3.1	0.826055	1.14394
3.1025	0.810383	1.12526
3.105	0.795818	1.10721
3.1075	0.782204	1.09043
3.11	0.768431	1.07444
3.1125	0.755608	1.05909
3.115	0.74326	1.04389
3.1175	0.731386	1.02948
3.12	0.719988	1.01603
3.1225	0.709382	1.0032
3.125	0.698775	0.990538
3.1275	0.688168	0.978665
3.13	0.678195	0.968216
3.1325	0.669013	0.958401
3.135	0.660148	0.949378
3.1375	0.651757	0.940512
3.14	0.643683	0.932755
3.1425	0.636401	0.925948
3.145	0.629119	0.919616
3.1475	0.622153	0.914075
3.15	0.615821	0.910117
3.1525	0.609805	0.907426
3.155	0.603631	0.906159
3.1575	0.598249	0.906476
3.16	0.593658	0.908851
3.1625	0.589067	0.913125
3.165	0.585426	0.920249
3.1675	0.58226	0.931805
3.17	0.579727	0.947636
3.1725	0.578302	0.968375
3.175	0.577985	0.995762
3.1775	0.578619	1.03122
3.18	0.581151	1.07682
3.1825	0.585109	1.13428
3.185	0.59065	1.20536
3.1875	0.598407	1.29338
3.19	0.609489	1.40135
3.1925	0.624686	1.5329
3.195	0.64495	1.69169
3.1975	0.669963	1.88261
3.2	0.702099	2.10883
3.2025	0.741835	2.37432
3.205	0.790277	2.68507
3.2075	0.850593	3.04412
3.21	0.925156	3.45493
3.2125	1.01666	3.92115
3.215	1.12732	4.45006
3.2175	1.26156	5.04308
3.22	1.4224	5.70149
3.2225	1.61332	6.43098
3.225	1.83828	7.23059
3.2275	2.10028	8.10256
3.23	2.40408	9.04909
3.2325	2.75188	10.0689
3.235	3.14528	11.1614
3.2375	3.58522	12.324
3.24	4.06933	13.5506
3.2425	4.59697	14.834
3.245	5.16688	16.1649
3.2475	5.77479	17.5343
3.25	6.41293	18.9321
3.2525	7.0745	20.3403
3.255	7.7508	21.7451
3.2575	8.43168	23.1281
3.26	9.10988	24.4698
3.2625	9.77382	25.753
3.265	10.4112	26.9603
3.2675	11.0142	28.0802
3.27	11.576	29.1005
3.2725	12.0891	30.0068
3.275	12.5477	30.7958
3.2775	12.9519	31.4661
3.28	13.2986	32.0165
3.2825	13.5853	32.4444
3.285	13.8134	32.7566
3.2875	13.9829	32.951
3.29	14.0953	33.0371
3.2925	14.1561	33.0248
3.295	14.171	32.9194
3.2975	14.1422	32.7324
3.3	14.0733	32.4682
3.3025	13.9679	32.1405
3.305	13.8297	31.7555
3.3075	13.6628	31.3178
3.31	13.4713	30.8306
3.3125	13.2587	30.3017
3.315	13.0291	29.7366
3.3175	12.7819	29.1375
3.32	12.5208	28.5094
3.3225	12.2482	27.8617
3.325	11.9643	27.1971
3.3275	11.6738	26.5112
3.33	11.3758	25.8088
3.3325	11.071	25.0943
3.335	10.7615	24.3678
3.3375	10.4471	23.6344
3.34	10.1302	22.8959
3.3425	9.81166	22.1518
3.345	9.49235	21.4068
3.3475	9.17083	20.659
3.35	8.85104	19.9151
3.3525	8.53268	19.1763
3.355	8.21607	18.4438
3.3575	7.90246	17.7198
3.36	7.59265	17.0049
3.3625	7.28758	16.2982
3.365	6.98664	15.6001
3.3675	6.6906	14.9149
3.37	6.39995	14.2438
3.3725	6.11483	13.5892
3.375	5.83732	12.9509
3.3775	5.56661	12.3286
3.38	5.30303	11.7171
3.3825	5.04767	11.1201
3.385	4.80103	10.5483
3.3875	4.56278	10.0004
3.39	4.3318	9.47335
3.3925	4.10859	8.96471
3.395	3.89424	8.47269
3.3975	3.68844	7.99902
3.4	3.4915	7.5461
3.4025	3.30327	7.11534
3.405	3.12327	6.70612
3.4075	2.95167	6.31604
3.41	2.78798	5.94465
3.4125	2.63267	5.59194
3.415	2.48513	5.25538
3.4175	2.34471	4.93433
3.42	2.21173	4.63053
3.4225	2.08635	4.3451
3.425	1.96809	4.07566
3.4275	1.85649	3.82284
3.43	1.75153	3.58459
3.4325	1.65274	3.36042
3.435	1.55934	3.15034
3.4375	1.47227	2.95325
3.44	1.39027	2.76676
3.4425	1.31301	2.58977
3.445	1.24035	2.42529
3.4475	1.17212	2.27268
3.45	1.10848	2.1302
3.4525	1.04832	1.99691
3.455	0.992596	1.87311
3.4575	0.940987	1.75833
3.46	0.892703	1.65148
3.4625	0.848535	1.55127
3.465	0.807533	1.45818
3.4675	0.769064	1.37254
3.47	0.733128	1.29307
3.4725	0.699725	1.21882
3.475	0.668538	1.15011
3.4775	0.639092	1.08695
3.48	0.612338	1.02822
3.4825	0.587642	0.973757
3.485	0.564846	0.923415
3.4875	0.543791	0.876714
3.49	0.52416	0.833654
3.4925	0.506113	0.794235
3.495	0.489174	0.757824
3.4975	0.473343	0.724104
3.5	0.459254	0.692917
3.5025	0.446747	0.664422
3.505	0.434716	0.638459
3.5075	0.423159	0.613921
3.51	0.412869	0.590967
3.5125	0.403371	0.569753
3.515	0.394189	0.55044
3.5175	0.385798	0.532076
3.52	0.378358	0.515137
3.5225	0.371551	0.499622
3.525	0.365535	0.485375
3.5275	0.359994	0.472077
3.53	0.354295	0.459729
3.5325	0.348912	0.448647
3.535	0.344163	0.437882
3.5375	0.340206	0.42775
3.54	0.336089	0.41841
3.5425	0.332132	0.410336
3.545	0.328491	0.402104
3.5475	0.32485	0.394189
3.55	0.321525	0.386748
3.5525	0.318517	0.380258
3.555	0.315826	0.373925
3.5575	0.312976	0.367751
3.56	0.31076	0.362685
3.5625	0.30886	0.357461
3.565	0.306802	0.352079
3.5675	0.304586	0.347013
3.57	0.302845	0.342422
3.5725	0.301578	0.337831
3.575	0.300312	0.333873
3.5775	0.299045	0.329915
3.58	0.297779	0.325799
3.5825	0.296512	0.322
3.585	0.295246	0.318676
3.5875	0.294138	0.315193
3.59	0.293188	0.311868
3.5925	0.292555	0.308702
3.595	0.291605	0.305853
3.5975	0.290655	0.303003
3.6	0.29018	0.30047

## Sheet: Fig3g
Volume(mL)	aaPlsY_ecGFP	aaPlsY_TGP		profile
0	-0.41036	-0.10736
0.002499	-0.41036	-0.10736
0.005001	0	-0.0092
0.0075	0	0.001534
0.009999	0.006514	0.004601
0.012501	0.00977	0.004601
0.015	0	0.006135
0.017499	-0.01954	0.006135
0.020001	-0.03908	0.003067
0.0225	-0.0456	0.004601
0.024999	-0.0456	0.001534
0.027501	-0.0456	-0.00307
0.03	-0.04234	-0.00307
0.032499	-0.04234	-0.0046
0.035001	-0.04885	-0.00307
0.0375	-0.05537	-0.00153
0.039999	-0.05862	0
0.042501	-0.05537	0.001534
0.045	-0.06188	0.004601
0.047499	-0.06839	0.007668
0.050001	-0.07491	0.007668
0.0525	-0.08468	0.009202
0.054999	-0.08793	0.009202
0.057501	-0.08793	0.009202
0.06	-0.08793	0.015336
0.062499	-0.09445	0.018404
0.065001	-0.0977	0.018404
0.0675	-0.09445	0.023005
0.069999	-0.0977	0.026072
0.072501	-0.0977	0.035274
0.075	-0.0977	0.042942
0.077499	-0.0977	0.044476
0.080001	-0.10096	0.044476
0.0825	-0.10747	0.042942
0.084999	-0.10747	0.042942
0.087501	-0.11073	0.049077
0.09	-0.10747	0.06288
0.092499	-0.10747	0.075149
0.095001	-0.10747	0.084351
0.0975	-0.11073	0.090485
0.099999	-0.10747	0.093553
0.102501	-0.10422	0.095086
0.105	-0.10747	0.095086
0.107499	-0.11073	0.093553
0.110001	-0.11399	0.095086
0.1125	-0.11399	0.09662
0.114999	-0.11724	0.095086
0.117501	-0.1205	0.095086
0.12	-0.1205	0.095086
0.122499	-0.11724	0.09662
0.125001	-0.1205	0.098153
0.1275	-0.12702	0.099687
0.129999	-0.13353	0.101221
0.132501	-0.13353	0.099687
0.135	-0.13679	0.09662
0.137499	-0.14004	0.09662
0.140001	-0.1433	0.09662
0.1425	-0.1433	0.09662
0.144999	-0.14981	0.09662
0.147501	-0.15958	0.102754
0.15	-0.1661	0.111956
0.152499	-0.16935	0.118091
0.155001	-0.18238	0.122692
0.1575	-0.18889	0.122692
0.159999	-0.19541	0.116557
0.162501	-0.20192	0.11349
0.165	-0.20844	0.116557
0.167499	-0.20844	0.116557
0.170001	-0.21169	0.121158
0.1725	-0.21495	0.119625
0.174999	-0.21495	0.115024
0.177501	-0.22146	0.11349
0.18	-0.23123	0.110423
0.182499	-0.23775	0.107355
0.185001	-0.24426	0.105822
0.1875	-0.26054	0.099687
0.189999	-0.26706	0.099687
0.192501	-0.27031	0.101221
0.195	-0.27031	0.099687
0.197499	-0.26706	0.098153
0.200001	-0.26706	0.098153
0.2025	-0.27031	0.09662
0.204999	-0.28008	0.095086
0.207501	-0.2866	0.093553
0.21	-0.29963	0.093553
0.212499	-0.31265	0.095086
0.215001	-0.32242	0.092019
0.2175	-0.33219	0.092019
0.219999	-0.33871	0.092019
0.222501	-0.34848	0.092019
0.225	-0.34522	0.093553
0.227499	-0.34848	0.090485
0.230001	-0.35173	0.085884
0.2325	-0.35825	0.085884
0.234999	-0.3615	0.088952
0.237501	-0.36476	0.090485
0.24	-0.36802	0.092019
0.242499	-0.37128	0.092019
0.245001	-0.37779	0.092019
0.2475	-0.37779	0.092019
0.249999	-0.38105	0.092019
0.252501	-0.3843	0.081283
0.255	-0.3843	0.073615
0.257499	-0.3843	0.065947
0.260001	-0.3843	0.056745
0.2625	-0.3843	0.055211
0.264999	-0.38756	0.047543
0.267501	-0.38756	0.039875
0.27	-0.39407	0.041409
0.272499	-0.40384	0.038341
0.275001	-0.4071	0.035274
0.2775	-0.41036	0.030673
0.279999	-0.4071	0.027606
0.282501	-0.4071	0.024538
0.285	-0.41036	0.021471
0.287499	-0.41036	0.01687
0.290001	-0.4071	0.012269
0.2925	-0.40384	0.009202
0.294999	-0.4071	0.006135
0.297501	-0.41687	0.003067
0.3	-0.42338	0.001534
0.302499	-0.4299	0
0.305001	-0.42664	-0.0046
0.3075	-0.42338	-0.01074
0.309999	-0.42338	-0.0138
0.312501	-0.42664	-0.01687
0.315	-0.4299	-0.0184
0.317499	-0.43641	-0.023
0.320001	-0.44292	-0.02607
0.3225	-0.4527	-0.02607
0.324999	-0.45595	-0.03221
0.327501	-0.45595	-0.03834
0.33	-0.4527	-0.04141
0.332499	-0.4527	-0.04294
0.335001	-0.44944	-0.04294
0.3375	-0.4527	-0.04754
0.339999	-0.4527	-0.05214
0.342501	-0.4527	-0.05674
0.345	-0.44618	-0.06135
0.347499	-0.44292	-0.07055
0.350001	-0.44944	-0.07362
0.3525	-0.44618	-0.06901
0.354999	-0.44618	-0.06441
0.357501	-0.44944	-0.06595
0.36	-0.44944	-0.06748
0.362499	-0.44618	-0.07362
0.365001	-0.44944	-0.07822
0.3675	-0.44944	-0.07975
0.369999	-0.44618	-0.08128
0.372501	-0.4527	-0.08282
0.375	-0.45595	-0.08128
0.377499	-0.46247	-0.08128
0.380001	-0.46247	-0.08128
0.3825	-0.46572	-0.08282
0.384999	-0.47224	-0.08742
0.387501	-0.47224	-0.09202
0.39	-0.46898	-0.09662
0.392499	-0.46572	-0.10122
0.395001	-0.46572	-0.09969
0.3975	-0.46898	-0.09509
0.399999	-0.46898	-0.09509
0.402501	-0.47224	-0.09509
0.405	-0.47224	-0.09662
0.407499	-0.47224	-0.09969
0.410001	-0.47224	-0.10275
0.4125	-0.46898	-0.10582
0.414999	-0.46898	-0.10889
0.417501	-0.46898	-0.11809
0.42	-0.47549	-0.12423
0.422499	-0.47549	-0.12576
0.425001	-0.47875	-0.12729
0.4275	-0.47549	-0.12883
0.429999	-0.47875	-0.13189
0.432501	-0.46898	-0.13343
0.435	-0.46572	-0.13343
0.437499	-0.47224	-0.13649
0.440001	-0.47549	-0.13956
0.4425	-0.48201	-0.14263
0.444999	-0.48526	-0.14723
0.447501	-0.48852	-0.14876
0.45	-0.49178	-0.14876
0.452499	-0.49503	-0.14876
0.455001	-0.48852	-0.15183
0.4575	-0.48201	-0.1549
0.459999	-0.47549	-0.15797
0.462501	-0.47549	-0.16103
0.465	-0.47875	-0.16103
0.467499	-0.47875	-0.16257
0.470001	-0.48201	-0.1687
0.4725	-0.48526	-0.17177
0.474999	-0.48852	-0.17177
0.477501	-0.49829	-0.1733
0.48	-0.5048	-0.17637
0.482499	-0.51132	-0.17944
0.485001	-0.51457	-0.1779
0.4875	-0.51457	-0.1779
0.489999	-0.51783	-0.18097
0.492501	-0.51783	-0.1825
0.495	-0.52109	-0.18404
0.497499	-0.51783	-0.1825
0.500001	-0.51457	-0.18404
0.5025	-0.51132	-0.18404
0.504999	-0.50806	-0.18557
0.507501	-0.51132	-0.19017
0.51	-0.51132	-0.19324
0.512499	-0.51132	-0.19937
0.515001	-0.51457	-0.20091
0.5175	-0.51783	-0.20091
0.519999	-0.51783	-0.19937
0.522501	-0.51457	-0.20244
0.525	-0.51457	-0.20398
0.527499	-0.51783	-0.20551
0.530001	-0.51457	-0.21011
0.5325	-0.51457	-0.21471
0.534999	-0.51457	-0.21624
0.537501	-0.51457	-0.21471
0.54	-0.51457	-0.21471
0.542499	-0.51132	-0.21778
0.545001	-0.5048	-0.21931
0.5475	-0.50155	-0.22238
0.549999	-0.49829	-0.22238
0.552501	-0.49829	-0.22085
0.555	-0.5048	-0.22238
0.557499	-0.51457	-0.22391
0.560001	-0.52109	-0.22545
0.5625	-0.52109	-0.22698
0.564999	-0.51457	-0.22545
0.567501	-0.51132	-0.22545
0.57	-0.52109	-0.22698
0.572499	-0.53086	-0.22545
0.575001	-0.5276	-0.22545
0.5775	-0.52434	-0.22545
0.579999	-0.52109	-0.23005
0.582501	-0.52109	-0.23618
0.585	-0.52434	-0.23618
0.587499	-0.5276	-0.23618
0.590001	-0.53086	-0.23925
0.5925	-0.5276	-0.24538
0.594999	-0.52109	-0.24692
0.597501	-0.52434	-0.24692
0.6	-0.53086	-0.24998
0.602499	-0.53737	-0.24692
0.605001	-0.54389	-0.24845
0.6075	-0.55366	-0.25152
0.609999	-0.56017	-0.25305
0.612501	-0.56017	-0.25612
0.615	-0.56017	-0.25765
0.617499	-0.56017	-0.25919
0.620001	-0.55691	-0.26379
0.6225	-0.55691	-0.26839
0.624999	-0.56017	-0.26685
0.627501	-0.56017	-0.26379
0.63	-0.56017	-0.26225
0.632499	-0.56343	-0.26532
0.635001	-0.56017	-0.26685
0.6375	-0.5504	-0.27299
0.639999	-0.5504	-0.27452
0.642501	-0.54714	-0.27299
0.645	-0.54714	-0.27146
0.647499	-0.5504	-0.27452
0.650001	-0.5504	-0.27606
0.6525	-0.55366	-0.27912
0.654999	-0.55691	-0.28219
0.657501	-0.5504	-0.28066
0.66	-0.54389	-0.28066
0.662499	-0.54714	-0.28066
0.665001	-0.55691	-0.27912
0.6675	-0.56994	-0.27912
0.669999	-0.57645	-0.28066
0.672501	-0.58297	-0.28066
0.675	-0.58622	-0.28219
0.677499	-0.58297	-0.28526
0.680001	-0.57971	-0.28833
0.6825	-0.57971	-0.28986
0.684999	-0.57971	-0.29293
0.687501	-0.58297	-0.29139
0.69	-0.58297	-0.28986
0.692499	-0.57645	-0.28833
0.695001	-0.56994	-0.28833
0.6975	-0.56994	-0.28833
0.699999	-0.57645	-0.28833
0.702501	-0.58948	-0.29293
0.705	-0.59599	-0.29446
0.707499	-0.59599	-0.29599
0.710001	-0.59274	-0.29599
0.7125	-0.59274	-0.29753
0.714999	-0.58948	-0.29753
0.717501	-0.58297	-0.29906
0.72	-0.57971	-0.3006
0.722499	-0.5732	-0.30366
0.725001	-0.56994	-0.30673
0.7275	-0.56994	-0.30826
0.729999	-0.5732	-0.3098
0.732501	-0.57971	-0.30826
0.735	-0.58948	-0.30673
0.737499	-0.59274	-0.30673
0.740001	-0.59274	-0.3098
0.7425	-0.59274	-0.31286
0.744999	-0.58622	-0.31593
0.747501	-0.58622	-0.32053
0.75	-0.58622	-0.32053
0.752499	-0.58948	-0.32207
0.755001	-0.59274	-0.32207
0.7575	-0.59274	-0.3236
0.759999	-0.59599	-0.3236
0.762501	-0.60251	-0.3236
0.765	-0.60902	-0.32973
0.767499	-0.60576	-0.33127
0.770001	-0.59925	-0.33127
0.7725	-0.59925	-0.32667
0.774999	-0.60902	-0.32513
0.777501	-0.61553	-0.32513
0.78	-0.62205	-0.32667
0.782499	-0.62205	-0.3282
0.785001	-0.62205	-0.3282
0.7875	-0.61879	-0.32667
0.789999	-0.61228	-0.32053
0.792501	-0.61553	-0.319
0.795	-0.61553	-0.32207
0.797499	-0.61879	-0.3282
0.800001	-0.62531	-0.33127
0.8025	-0.62531	-0.3328
0.804999	-0.62531	-0.33434
0.807501	-0.61879	-0.33434
0.81	-0.60902	-0.33434
0.812499	-0.60251	-0.3374
0.815001	-0.60251	-0.33894
0.8175	-0.60576	-0.34047
0.819999	-0.60902	-0.34047
0.822501	-0.61879	-0.33894
0.825	-0.61879	-0.33894
0.827499	-0.61879	-0.34047
0.830001	-0.61553	-0.34047
0.8325	-0.61228	-0.34047
0.834999	-0.61553	-0.342
0.837501	-0.62531	-0.34507
0.84	-0.62856	-0.34354
0.842499	-0.62205	-0.34354
0.845001	-0.61228	-0.34507
0.8475	-0.61553	-0.3466
0.849999	-0.61879	-0.34507
0.852501	-0.61553	-0.34507
0.855	-0.60902	-0.34507
0.857499	-0.62205	-0.35121
0.860001	-0.62531	-0.35734
0.8625	-0.62856	-0.35887
0.864999	-0.62856	-0.35734
0.867501	-0.63508	-0.35581
0.87	-0.63833	-0.35274
0.872499	-0.63833	-0.35274
0.875001	-0.63182	-0.35427
0.8775	-0.63182	-0.35427
0.879999	-0.62856	-0.35427
0.882501	-0.62205	-0.35581
0.885	-0.61879	-0.36041
0.887499	-0.61553	-0.36501
0.890001	-0.61553	-0.36808
0.8925	-0.62205	-0.36654
0.894999	-0.62205	-0.36501
0.897501	-0.62531	-0.36194
0.9	-0.62856	-0.36041
0.902499	-0.62856	-0.36194
0.905001	-0.62856	-0.36501
0.9075	-0.62856	-0.36501
0.909999	-0.62856	-0.36501
0.912501	-0.63833	-0.36501
0.915	-0.64485	-0.36808
0.917499	-0.6481	-0.36808
0.920001	-0.65462	-0.37114
0.9225	-0.65136	-0.37421
0.924999	-0.65136	-0.37574
0.927501	-0.64159	-0.37574
0.93	-0.62856	-0.37881
0.932499	-0.62205	-0.38034
0.935001	-0.62205	-0.37881
0.9375	-0.62205	-0.37421
0.939999	-0.62531	-0.37421
0.942501	-0.63182	-0.37574
0.945	-0.62856	-0.37268
0.947499	-0.62856	-0.37114
0.950001	-0.63182	-0.37268
0.9525	-0.63182	-0.37421
0.954999	-0.63833	-0.37574
0.957501	-0.64485	-0.37421
0.96	-0.64485	-0.37728
0.962499	-0.63833	-0.38034
0.965001	-0.63833	-0.38341
0.9675	-0.64485	-0.38495
0.969999	-0.65136	-0.38648
0.972501	-0.65462	-0.38801
0.975	-0.65787	-0.38648
0.977499	-0.65787	-0.38648
0.980001	-0.65787	-0.38495
0.9825	-0.66439	-0.38341
0.984999	-0.65787	-0.38341
0.987501	-0.65462	-0.38495
0.99	-0.65462	-0.38955
0.992499	-0.65787	-0.38955
0.995001	-0.66113	-0.38955
0.9975	-0.66439	-0.38955
0.999999	-0.66113	-0.38955
1.0025	-0.66113	-0.39108
1.005	-0.65787	-0.39108
1.0075	-0.6481	-0.39415
1.01	-0.64485	-0.39568
1.0125	-0.64485	-0.39261
1.015	-0.64159	-0.39261
1.0175	-0.63833	-0.39108
1.02	-0.63833	-0.39415
1.0225	-0.64485	-0.39568
1.025	-0.65462	-0.39568
1.0275	-0.65787	-0.39875
1.03	-0.65787	-0.40182
1.0325	-0.66439	-0.39721
1.035	-0.6709	-0.39875
1.0375	-0.67741	-0.40028
1.04	-0.68067	-0.40028
1.0425	-0.68067	-0.39721
1.045	-0.67416	-0.39875
1.0475	-0.6709	-0.39875
1.05	-0.6709	-0.39568
1.0525	-0.6709	-0.39721
1.055	-0.67416	-0.40028
1.0575	-0.6709	-0.40182
1.06	-0.67416	-0.40028
1.0625	-0.67741	-0.40335
1.065	-0.68393	-0.40488
1.0675	-0.68393	-0.40335
1.07	-0.68718	-0.40182
1.0725	-0.6937	-0.40028
1.075	-0.69044	-0.40028
1.0775	-0.68393	-0.40182
1.08	-0.67741	-0.40335
1.0825	-0.67416	-0.40488
1.085	-0.6709	-0.40948
1.0875	-0.6709	-0.41102
1.09	-0.67741	-0.41102
1.0925	-0.68393	-0.40948
1.095	-0.69044	-0.40948
1.0975	-0.68718	-0.41102
1.1	-0.68393	-0.41102
1.1025	-0.68067	-0.41255
1.105	-0.68393	-0.41409
1.1075	-0.68718	-0.41562
1.11	-0.69044	-0.41562
1.1125	-0.68393	-0.41715
1.115	-0.67741	-0.41715
1.1175	-0.68067	-0.41562
1.12	-0.67416	-0.41715
1.1225	-0.67416	-0.42022
1.125	-0.68067	-0.42175
1.1275	-0.68718	-0.42175
1.13	-0.68393	-0.42175
1.1325	-0.68067	-0.42482
1.135	-0.6709	-0.42482
1.1375	-0.66439	-0.42329
1.14	-0.66113	-0.42022
1.1425	-0.66439	-0.42022
1.145	-0.67416	-0.42022
1.1475	-0.68067	-0.42022
1.15	-0.68067	-0.42175
1.1525	-0.67741	-0.42175
1.155	-0.66764	-0.42329
1.1575	-0.66764	-0.42482
1.16	-0.67416	-0.42329
1.1625	-0.67741	-0.42329
1.165	-0.68067	-0.42022
1.1675	-0.68393	-0.41715
1.17	-0.69044	-0.41562
1.1725	-0.6937	-0.41409
1.175	-0.69044	-0.41255
1.1775	-0.69044	-0.41409
1.18	-0.68718	-0.41715
1.1825	-0.68067	-0.41715
1.185	-0.67741	-0.41869
1.1875	-0.68067	-0.42175
1.19	-0.69044	-0.42482
1.1925	-0.69695	-0.42482
1.195	-0.69695	-0.42635
1.1975	-0.69695	-0.42635
1.2	-0.70021	-0.42789
1.2025	-0.70347	-0.43249
1.205	-0.70673	-0.43249
1.2075	-0.70347	-0.43096
1.21	-0.69695	-0.43249
1.2125	-0.69695	-0.43096
1.215	-0.70347	-0.43249
1.2175	-0.70673	-0.43402
1.22	-0.70673	-0.43556
1.2225	-0.70347	-0.43709
1.225	-0.70021	-0.43709
1.2275	-0.6937	-0.43709
1.23	-0.69044	-0.43709
1.2325	-0.6937	-0.44016
1.235	-0.70021	-0.44016
1.2375	-0.6937	-0.44016
1.24	-0.68718	-0.43862
1.2425	-0.67741	-0.43709
1.245	-0.67741	-0.43862
1.2475	-0.68067	-0.44169
1.25	-0.68718	-0.44476
1.2525	-0.6937	-0.44322
1.255	-0.69695	-0.44016
1.2575	-0.70347	-0.43862
1.26	-0.70673	-0.44016
1.2625	-0.70673	-0.44322
1.265	-0.70673	-0.44322
1.2675	-0.70347	-0.44322
1.27	-0.70021	-0.44476
1.2725	-0.70021	-0.44476
1.275	-0.70347	-0.44322
1.2775	-0.70673	-0.44169
1.28	-0.70021	-0.44016
1.2825	-0.6937	-0.43862
1.285	-0.69044	-0.43862
1.2875	-0.69044	-0.43862
1.29	-0.6937	-0.44016
1.2925	-0.70021	-0.44169
1.295	-0.69695	-0.44169
1.2975	-0.69695	-0.44322
1.3	-0.70021	-0.44322
1.3025	-0.70021	-0.44322
1.305	-0.70347	-0.44169
1.3075	-0.70998	-0.44016
1.31	-0.71324	-0.44322
1.3125	-0.70673	-0.44322
1.315	-0.6937	-0.44476
1.3175	-0.6937	-0.44629
1.32	-0.6937	-0.44629
1.3225	-0.6937	-0.44476
1.325	-0.6937	-0.44169
1.3275	-0.6937	-0.44322
1.33	-0.69695	-0.44629
1.3325	-0.6937	-0.44783
1.335	-0.69695	-0.44936
1.3375	-0.6937	-0.44936
1.34	-0.69044	-0.45089
1.3425	-0.6937	-0.44936
1.345	-0.69695	-0.44629
1.3475	-0.6937	-0.44476
1.35	-0.6937	-0.44169
1.3525	-0.6937	-0.44016
1.355	-0.6937	-0.44016
1.3575	-0.6937	-0.43862
1.36	-0.6937	-0.43709
1.3625	-0.69695	-0.44016
1.365	-0.6937	-0.44169
1.3675	-0.70021	-0.44476
1.37	-0.69695	-0.44629
1.3725	-0.69044	-0.44936
1.375	-0.68393	-0.44936
1.3775	-0.69044	-0.44936
1.38	-0.6937	-0.44936
1.3825	-0.68718	-0.45396
1.385	-0.68067	-0.45396
1.3875	-0.68067	-0.45243
1.39	-0.68067	-0.44936
1.3925	-0.68067	-0.44783
1.395	-0.68067	-0.44936
1.3975	-0.67741	-0.44936
1.4	-0.68067	-0.44936
1.4025	-0.68393	-0.44629
1.405	-0.68718	-0.44322
1.4075	-0.68718	-0.44322
1.41	-0.68718	-0.44169
1.4125	-0.68393	-0.44169
1.415	-0.68067	-0.44169
1.4175	-0.68067	-0.44322
1.42	-0.68393	-0.44476
1.4225	-0.68393	-0.44322
1.425	-0.68067	-0.44476
1.4275	-0.68067	-0.44322
1.43	-0.67741	-0.44169
1.4325	-0.67741	-0.43862
1.435	-0.66764	-0.43709
1.4375	-0.66439	-0.43556
1.44	-0.66764	-0.43402
1.4425	-0.66764	-0.43709
1.445	-0.66439	-0.43862
1.4475	-0.66113	-0.43862
1.45	-0.66113	-0.44169
1.4525	-0.65787	-0.44629
1.455	-0.65787	-0.44783
1.4575	-0.66113	-0.44783
1.46	-0.66764	-0.44476
1.4625	-0.66439	-0.44629
1.465	-0.66113	-0.44629
1.4675	-0.65462	-0.44322
1.47	-0.66113	-0.44169
1.4725	-0.66113	-0.44169
1.475	-0.66439	-0.44016
1.4775	-0.66764	-0.44322
1.48	-0.66439	-0.44322
1.4825	-0.66439	-0.44476
1.485	-0.66764	-0.44476
1.4875	-0.67416	-0.44476
1.49	-0.67741	-0.44476
1.4925	-0.67416	-0.44322
1.495	-0.6709	-0.44322
1.4975	-0.6709	-0.44322
1.5	-0.67741	-0.44169
1.5025	-0.68067	-0.44322
1.505	-0.68067	-0.44476
1.5075	-0.68067	-0.44016
1.51	-0.67416	-0.43556
1.5125	-0.6709	-0.43709
1.515	-0.67416	-0.44016
1.5175	-0.6709	-0.44016
1.52	-0.6709	-0.44016
1.5225	-0.67416	-0.44169
1.525	-0.66764	-0.44322
1.5275	-0.65787	-0.44629
1.53	-0.65462	-0.44783
1.5325	-0.65462	-0.44936
1.535	-0.65787	-0.45089
1.5375	-0.65462	-0.44936
1.54	-0.65462	-0.44629
1.5425	-0.65787	-0.44322
1.545	-0.66113	-0.44169
1.5475	-0.66113	-0.43862
1.55	-0.66764	-0.43862
1.5525	-0.66764	-0.44016
1.555	-0.66764	-0.43862
1.5575	-0.66113	-0.43862
1.56	-0.66113	-0.43862
1.5625	-0.66113	-0.43709
1.565	-0.66439	-0.43709
1.5675	-0.66439	-0.43709
1.57	-0.66113	-0.43862
1.5725	-0.6709	-0.44169
1.575	-0.67741	-0.44629
1.5775	-0.67741	-0.44936
1.58	-0.68393	-0.45089
1.5825	-0.68067	-0.45243
1.585	-0.67741	-0.45243
1.5875	-0.67416	-0.45089
1.59	-0.67416	-0.44783
1.5925	-0.6709	-0.44783
1.595	-0.66764	-0.44936
1.5975	-0.66764	-0.45089
1.6	-0.66113	-0.44936
1.6025	-0.65462	-0.44629
1.605	-0.65462	-0.44629
1.6075	-0.65462	-0.44629
1.61	-0.65787	-0.44629
1.6125	-0.66439	-0.44783
1.615	-0.66439	-0.45243
1.6175	-0.66439	-0.45243
1.62	-0.67416	-0.45089
1.6225	-0.68067	-0.44783
1.625	-0.67741	-0.44783
1.6275	-0.67741	-0.44629
1.63	-0.68067	-0.44936
1.6325	-0.68393	-0.45396
1.635	-0.68067	-0.45549
1.6375	-0.68718	-0.45549
1.64	-0.69044	-0.45549
1.6425	-0.68393	-0.45549
1.645	-0.68067	-0.45396
1.6475	-0.6709	-0.45396
1.65	-0.6709	-0.45549
1.6525	-0.67741	-0.45856
1.655	-0.68393	-0.46163
1.6575	-0.68718	-0.46163
1.66	-0.69044	-0.46009
1.6625	-0.6937	-0.45856
1.665	-0.6937	-0.45856
1.6675	-0.69695	-0.45703
1.67	-0.70021	-0.45549
1.6725	-0.70347	-0.45396
1.675	-0.70021	-0.45243
1.6775	-0.69695	-0.45396
1.68	-0.6937	-0.45549
1.6825	-0.6937	-0.45856
1.685	-0.6937	-0.46163
1.6875	-0.69695	-0.4647
1.69	-0.70673	-0.46316
1.6925	-0.71324	-0.4647
1.695	-0.7165	-0.4647
1.6975	-0.71324	-0.46163
1.7	-0.71324	-0.45856
1.7025	-0.70998	-0.45703
1.705	-0.70673	-0.45703
1.7075	-0.70021	-0.45856
1.71	-0.70673	-0.46163
1.7125	-0.71324	-0.46163
1.715	-0.71975	-0.46163
1.7175	-0.72301	-0.46163
1.72	-0.72301	-0.46163
1.7225	-0.72301	-0.46163
1.725	-0.72301	-0.46316
1.7275	-0.7165	-0.46316
1.73	-0.71324	-0.46163
1.7325	-0.70673	-0.46009
1.735	-0.70998	-0.46009
1.7375	-0.71324	-0.46163
1.74	-0.71324	-0.4647
1.7425	-0.71324	-0.46776
1.745	-0.7165	-0.46776
1.7475	-0.71324	-0.46163
1.75	-0.70998	-0.45856
1.7525	-0.70673	-0.45856
1.755	-0.70998	-0.46009
1.7575	-0.70998	-0.46316
1.76	-0.70998	-0.4647
1.7625	-0.70673	-0.4647
1.765	-0.70998	-0.46163
1.7675	-0.70998	-0.46009
1.77	-0.70998	-0.46009
1.7725	-0.71324	-0.46009
1.775	-0.70998	-0.45856
1.7775	-0.70998	-0.46009
1.78	-0.70021	-0.46316
1.7825	-0.70021	-0.4647
1.785	-0.70347	-0.46623
1.7875	-0.70673	-0.46623
1.79	-0.7165	-0.46623
1.7925	-0.72301	-0.46623
1.795	-0.72301	-0.4693
1.7975	-0.71975	-0.46776
1.8	-0.72301	-0.46776
1.8025	-0.71975	-0.4693
1.805	-0.71975	-0.47236
1.8075	-0.72627	-0.47236
1.81	-0.72627	-0.47236
1.8125	-0.71975	-0.4739
1.815	-0.70998	-0.47543
1.8175	-0.70998	-0.47543
1.82	-0.71324	-0.4739
1.8225	-0.7165	-0.47236
1.825	-0.71975	-0.4693
1.8275	-0.72952	-0.46776
1.83	-0.72627	-0.46776
1.8325	-0.71975	-0.46623
1.835	-0.72301	-0.46623
1.8375	-0.71975	-0.46623
1.84	-0.7165	-0.46623
1.8425	-0.7165	-0.4647
1.845	-0.70998	-0.46776
1.8475	-0.70998	-0.46623
1.85	-0.71324	-0.46316
1.8525	-0.71975	-0.45703
1.855	-0.72301	-0.45396
1.8575	-0.72627	-0.45396
1.86	-0.72627	-0.45396
1.8625	-0.72627	-0.45549
1.865	-0.72301	-0.45549
1.8675	-0.72627	-0.45396
1.87	-0.72952	-0.45089
1.8725	-0.72627	-0.44936
1.875	-0.72627	-0.44936
1.8775	-0.72952	-0.45243
1.88	-0.73278	-0.44936
1.8825	-0.73278	-0.44783
1.885	-0.72952	-0.44322
1.8875	-0.73278	-0.44169
1.89	-0.73278	-0.43862
1.8925	-0.72952	-0.43556
1.895	-0.72952	-0.43096
1.8975	-0.72627	-0.42789
1.9	-0.7165	-0.42175
1.9025	-0.71324	-0.41562
1.905	-0.71324	-0.40642
1.9075	-0.70673	-0.40182
1.91	-0.70673	-0.39875
1.9125	-0.71324	-0.39108
1.915	-0.71975	-0.38188
1.9175	-0.71324	-0.37421
1.92	-0.70673	-0.36654
1.9225	-0.70021	-0.35581
1.925	-0.69695	-0.342
1.9275	-0.6937	-0.32667
1.93	-0.70021	-0.31133
1.9325	-0.70021	-0.29599
1.935	-0.6937	-0.28066
1.9375	-0.68718	-0.26685
1.94	-0.68718	-0.24998
1.9425	-0.68393	-0.22851
1.945	-0.6709	-0.20551
1.9475	-0.66439	-0.17944
1.95	-0.65462	-0.14876
1.9525	-0.64485	-0.11962
1.955	-0.63182	-0.09049
1.9575	-0.62205	-0.05828
1.96	-0.61879	-0.0184
1.9625	-0.61879	0.024538
1.965	-0.61228	0.065947
1.9675	-0.60251	0.111956
1.97	-0.58948	0.168701
1.9725	-0.56994	0.228514
1.975	-0.54714	0.28986
1.9775	-0.52434	0.35734
1.98	-0.50806	0.430955
1.9825	-0.49503	0.509171
1.985	-0.48526	0.588921
1.9875	-0.47549	0.671738
1.99	-0.46247	0.763757
1.9925	-0.4527	0.857309
1.995	-0.43641	0.950862
1.9975	-0.42338	1.04902
2	-0.4071	1.14563
2.0025	-0.39407	1.24379
2.005	-0.3843	1.33734
2.0075	-0.38105	1.42323
2.01	-0.37779	1.50758
2.0125	-0.37128	1.58272
2.015	-0.36476	1.65021
2.0175	-0.3615	1.70848
2.02	-0.35825	1.75603
2.0225	-0.34848	1.7959
2.025	-0.34848	1.82811
2.0275	-0.35173	1.85111
2.03	-0.35825	1.86952
2.0325	-0.35825	1.87872
2.035	-0.35825	1.88025
2.0375	-0.3615	1.87719
2.04	-0.3615	1.87412
2.0425	-0.36476	1.86492
2.045	-0.37453	1.85571
2.0475	-0.38105	1.84191
2.05	-0.38756	1.82964
2.0525	-0.3843	1.81124
2.055	-0.39082	1.79437
2.0575	-0.3843	1.77903
2.06	-0.37779	1.7683
2.0625	-0.38105	1.75603
2.065	-0.39082	1.74069
2.0675	-0.40059	1.72995
2.07	-0.4071	1.72075
2.0725	-0.41361	1.71002
2.075	-0.41687	1.70082
2.0775	-0.41687	1.68395
2.08	-0.41361	1.67014
2.0825	-0.41036	1.65941
2.085	-0.41036	1.64867
2.0875	-0.4071	1.641
2.09	-0.41036	1.62873
2.0925	-0.41687	1.6134
2.095	-0.42013	1.59653
2.0975	-0.42664	1.58119
2.1	-0.4299	1.56739
2.1025	-0.4299	1.55512
2.105	-0.42664	1.54285
2.1075	-0.42664	1.52598
2.11	-0.4299	1.50604
2.1125	-0.43641	1.49071
2.115	-0.43967	1.4769
2.1175	-0.43967	1.46617
2.12	-0.43967	1.45236
2.1225	-0.43967	1.43856
2.125	-0.43967	1.42783
2.1275	-0.44618	1.41402
2.13	-0.44944	1.40175
2.1325	-0.4527	1.39409
2.135	-0.4527	1.38642
2.1375	-0.44944	1.37722
2.14	-0.44618	1.36188
2.1425	-0.44944	1.34654
2.145	-0.45595	1.33121
2.1475	-0.46247	1.3174
2.15	-0.46898	1.30667
2.1525	-0.47549	1.29593
2.155	-0.47875	1.2852
2.1575	-0.48526	1.27446
2.16	-0.48852	1.26373
2.1625	-0.48852	1.24839
2.165	-0.47875	1.23459
2.1675	-0.47549	1.22078
2.17	-0.47875	1.21312
2.1725	-0.47875	1.20545
2.175	-0.48201	1.19318
2.1775	-0.47875	1.17938
2.18	-0.47875	1.16404
2.1825	-0.48526	1.1487
2.185	-0.49178	1.13797
2.1875	-0.50155	1.1303
2.19	-0.49503	1.1211
2.1925	-0.48526	1.11343
2.195	-0.47549	1.10423
2.1975	-0.47875	1.09196
2.2	-0.48201	1.08122
2.2025	-0.49178	1.07049
2.205	-0.49178	1.06282
2.2075	-0.49829	1.05515
2.21	-0.50155	1.04441
2.2125	-0.49829	1.03215
2.215	-0.49503	1.02294
2.2175	-0.49829	1.01374
2.22	-0.50806	1.00454
2.2225	-0.51457	1.00147
2.225	-0.51457	0.998405
2.2275	-0.50806	0.993804
2.23	-0.49829	0.983069
2.2325	-0.49178	0.976934
2.235	-0.50155	0.970799
2.2375	-0.51132	0.964665
2.24	-0.51132	0.956997
2.2425	-0.51132	0.949328
2.245	-0.50806	0.94166
2.2475	-0.51132	0.940126
2.25	-0.51132	0.937059
2.2525	-0.50806	0.932458
2.255	-0.50155	0.927857
2.2575	-0.49829	0.920189
2.26	-0.49829	0.915588
2.2625	-0.50155	0.909453
2.265	-0.49829	0.909453
2.2675	-0.48852	0.906386
2.27	-0.48526	0.904852
2.2725	-0.48201	0.898718
2.275	-0.48526	0.894117
2.2775	-0.49503	0.889516
2.28	-0.50155	0.884915
2.2825	-0.5048	0.881848
2.285	-0.50806	0.87878
2.2875	-0.50806	0.874179
2.29	-0.5048	0.872646
2.2925	-0.5048	0.872646
2.295	-0.49829	0.869579
2.2975	-0.48852	0.869579
2.3	-0.48201	0.869579
2.3025	-0.47875	0.869579
2.305	-0.47224	0.869579
2.3075	-0.47224	0.864978
2.31	-0.47875	0.866511
2.3125	-0.47875	0.872646
2.315	-0.47549	0.880314
2.3175	-0.46898	0.887982
2.32	-0.45921	0.886449
2.3225	-0.44944	0.886449
2.325	-0.44292	0.886449
2.3275	-0.43641	0.89105
2.33	-0.4299	0.897184
2.3325	-0.4299	0.903319
2.335	-0.43315	0.903319
2.3375	-0.43315	0.904852
2.34	-0.4299	0.90792
2.3425	-0.42664	0.909453
2.345	-0.41687	0.910987
2.3475	-0.4071	0.917122
2.35	-0.40059	0.921723
2.3525	-0.39082	0.926324
2.355	-0.38756	0.929391
2.3575	-0.38756	0.933992
2.36	-0.37779	0.94166
2.3625	-0.37453	0.950862
2.365	-0.37128	0.95853
2.3675	-0.37128	0.964665
2.37	-0.36476	0.973867
2.3725	-0.35499	0.983069
2.375	-0.33545	0.990737
2.3775	-0.31917	0.996871
2.38	-0.30614	1.00914
2.3825	-0.29311	1.02141
2.385	-0.28334	1.03215
2.3875	-0.27357	1.03828
2.39	-0.2638	1.04748
2.3925	-0.25403	1.06282
2.395	-0.241	1.07509
2.3975	-0.22472	1.08736
2.4	-0.20844	1.10116
2.4025	-0.19541	1.11803
2.405	-0.17912	1.13183
2.4075	-0.1661	1.14717
2.41	-0.14981	1.1625
2.4125	-0.13353	1.17938
2.415	-0.11724	1.19318
2.4175	-0.10096	1.20545
2.42	-0.09119	1.21925
2.4225	-0.08793	1.23305
2.425	-0.07491	1.24839
2.4275	-0.06188	1.26833
2.43	-0.03908	1.29286
2.4325	-0.01628	1.31587
2.435	0	1.33734
2.4375	0.016284	1.35728
2.44	0.022798	1.37722
2.4425	0.019541	1.40175
2.445	0.022798	1.42476
2.4475	0.035825	1.44623
2.45	0.045595	1.47384
2.4525	0.058622	1.50144
2.455	0.074906	1.52751
2.4575	0.087934	1.55359
2.46	0.097704	1.58119
2.4625	0.110731	1.60726
2.465	0.127015	1.63794
2.4675	0.140042	1.67014
2.47	0.149813	1.70388
2.4725	0.16284	1.73149
2.475	0.175867	1.75756
2.4775	0.188894	1.78517
2.48	0.208435	1.81737
2.4825	0.234489	1.85111
2.485	0.260544	1.88332
2.4875	0.286598	1.91399
2.49	0.309396	1.94773
2.4925	0.32568	1.98454
2.495	0.345221	2.01981
2.4975	0.368018	2.05202
2.5	0.390816	2.08576
2.5025	0.410357	2.12104
2.505	0.439668	2.15938
2.5075	0.465722	2.20232
2.51	0.501547	2.24526
2.5125	0.527601	2.2836
2.515	0.547142	2.32194
2.5175	0.566683	2.36182
2.52	0.582967	2.40016
2.5225	0.592737	2.44003
2.525	0.612278	2.47991
2.5275	0.635076	2.51825
2.53	0.66113	2.56119
2.5325	0.687184	2.60107
2.535	0.713239	2.64094
2.5375	0.736036	2.68082
2.54	0.762091	2.72223
2.5425	0.794659	2.76057
2.545	0.83374	2.79891
2.5475	0.866308	2.84185
2.55	0.89562	2.88786
2.5525	0.928188	2.93387
2.555	0.964012	2.98601
2.5575	0.99658	3.03356
2.56	1.03241	3.07957
2.5625	1.06823	3.13018
2.565	1.1008	3.18385
2.5675	1.13011	3.23293
2.57	1.15616	3.27894
2.5725	1.18548	3.32188
2.575	1.22456	3.36636
2.5775	1.26364	3.41237
2.58	1.30923	3.46758
2.5825	1.35157	3.52432
2.585	1.3874	3.58107
2.5875	1.42648	3.63321
2.59	1.46556	3.68229
2.5925	1.51116	3.73443
2.595	1.55349	3.79118
2.5975	1.58932	3.85099
2.6	1.62514	3.9108
2.6025	1.67074	3.97062
2.605	1.71308	4.03656
2.6075	1.75867	4.10558
2.61	1.80752	4.17306
2.6125	1.84661	4.24207
2.615	1.88569	4.32335
2.6175	1.93454	4.41691
2.62	1.9899	4.51353
2.6225	2.04527	4.61628
2.625	2.09738	4.72364
2.6275	2.14949	4.83253
2.63	2.20485	4.94908
2.6325	2.2765	5.07791
2.635	2.3449	5.21901
2.6375	2.41329	5.37697
2.64	2.47842	5.54414
2.6425	2.55007	5.71437
2.645	2.62498	5.89688
2.6475	2.70966	6.09165
2.65	2.78456	6.30176
2.6525	2.86273	6.518
2.655	2.95066	6.74345
2.6575	3.05488	6.98423
2.66	3.16235	7.23575
2.6625	3.27634	7.49341
2.665	3.39684	7.75873
2.6675	3.51734	8.03325
2.67	3.63133	8.31391
2.6725	3.75183	8.5961
2.675	3.87885	8.87676
2.6775	4.01563	9.16815
2.68	4.15567	9.46108
2.6825	4.29572	9.74634
2.685	4.4325	10.0301
2.6875	4.58557	10.3046
2.69	4.75493	10.5745
2.6925	4.93079	10.846
2.695	5.10666	11.1067
2.6975	5.28904	11.3551
2.7	5.47468	11.5944
2.7025	5.67334	11.8198
2.705	5.88504	12.0407
2.7075	6.09347	12.2508
2.71	6.31168	12.4486
2.7125	6.52662	12.6449
2.715	6.74483	12.8443
2.7175	6.97281	13.0329
2.72	7.2073	13.217
2.7225	7.45807	13.401
2.725	7.71536	13.5958
2.7275	7.97916	13.7982
2.73	8.25598	13.9991
2.7325	8.53933	14.2154
2.735	8.82918	14.4393
2.7375	9.14183	14.6693
2.74	9.47403	14.9147
2.7425	9.81925	15.1846
2.745	10.1873	15.4684
2.7475	10.5716	15.7705
2.75	10.9917	16.1002
2.7525	11.4346	16.4576
2.755	11.8971	16.8563
2.7575	12.4182	17.2919
2.76	12.9816	17.7643
2.7625	13.5874	18.2857
2.765	14.2387	18.8501
2.7675	14.965	19.4835
2.77	15.7694	20.1843
2.7725	16.6487	20.9542
2.775	17.6356	21.7977
2.7775	18.7364	22.7471
2.78	19.9414	23.7869
2.7825	21.2441	24.9356
2.785	22.6934	26.2008
2.7875	24.2957	27.5888
2.79	26.0511	29.1225
2.7925	27.9726	30.8003
2.795	30.07	32.6192
2.7975	32.327	34.5776
2.8	34.7663	36.691
2.8025	37.3718	38.9669
2.805	40.1172	41.4054
2.8075	43.0028	43.9697
2.81	46.0381	46.6842
2.8125	49.1874	49.5046
2.815	52.4182	52.4416
2.8175	55.7303	55.492
2.82	59.0913	58.6206
2.8225	62.4556	61.8076
2.825	65.8264	65.0251
2.8275	69.1516	68.2366
2.83	72.4279	71.4358
2.8325	75.6033	74.5951
2.835	78.6289	77.6946
2.8375	81.5112	80.6944
2.84	84.2534	83.5486
2.8425	86.8197	86.2324
2.845	89.1711	88.743
2.8475	91.3239	91.0297
2.85	93.2617	93.0771
2.8525	94.9454	94.8929
2.855	96.3719	96.4281
2.8575	97.5541	97.6888
2.86	98.4758	98.6918
2.8625	99.176	99.4049
2.865	99.6352	99.8282
2.8675	99.9121	100
2.87	100	99.9187
2.8725	99.8632	99.5966
2.875	99.518	99.0568
2.8775	98.9806	98.3161
2.88	98.2772	97.4097
2.8825	97.4206	96.3653
2.885	96.4599	95.2043
2.8875	95.3884	93.9406
2.89	94.2289	92.5833
2.8925	92.9588	91.1754
2.895	91.6203	89.7138
2.8975	90.2296	88.2231
2.9	88.7738	86.7079
2.9025	87.2757	85.1573
2.905	85.7157	83.6206
2.9075	84.1198	82.0854
2.91	82.498	80.5472
2.9125	80.8435	79.0136
2.915	79.1858	77.46
2.9175	77.5444	75.8849
2.92	75.8899	74.3206
2.9225	74.2257	72.7716
2.925	72.555	71.2272
2.9275	70.881	69.6644
2.93	69.2363	68.0802
2.9325	67.5883	66.5051
2.935	65.9404	64.9347
2.9375	64.3218	63.3504
2.94	62.7129	61.7646
2.9425	61.1171	60.1804
2.945	59.505	58.5946
2.9475	57.9124	57.0088
2.95	56.3426	55.4322
2.9525	54.7891	53.8755
2.955	53.2584	52.3189
2.9575	51.7636	50.7714
2.96	50.2817	49.2424
2.9625	48.8259	47.7379
2.965	47.3929	46.2518
2.9675	45.973	44.7887
2.97	44.5628	43.3578
2.9725	43.1754	41.9453
2.975	41.8401	40.565
2.9775	40.5406	39.2123
2.98	39.2574	37.8903
2.9825	38.0068	36.602
2.985	36.779	35.3475
2.9875	35.5707	34.1221
2.99	34.3918	32.9213
2.9925	33.2356	31.7526
2.995	32.1283	30.607
2.9975	31.034	29.4997
3	29.9593	28.4338
3.0025	28.9269	27.394
3.005	27.9271	26.391
3.0075	26.9533	25.4171
3.01	26.0153	24.4678
3.0125	25.1099	23.5538
3.015	24.2208	22.6704
3.0175	23.374	21.8238
3.02	22.5501	21.011
3.0225	21.7424	20.2288
3.025	20.9575	19.4789
3.0275	20.2052	18.7443
3.03	19.4854	18.0326
3.0325	18.7917	17.3486
3.035	18.1241	16.6984
3.0375	17.4825	16.0696
3.04	16.8702	15.4622
3.0425	16.2742	14.8733
3.045	15.6945	14.3197
3.0475	15.1343	13.7967
3.05	14.5937	13.2921
3.0525	14.0824	12.8044
3.055	13.5971	12.3367
3.0575	13.1249	11.8934
3.06	12.6722	11.4702
3.0625	12.2456	11.0668
3.065	11.8417	10.6773
3.0675	11.4476	10.3031
3.07	11.0633	9.94111
3.0725	10.6986	9.58684
3.075	10.3468	9.25557
3.0775	10.0147	8.94117
3.08	9.69223	8.63597
3.0825	9.37307	8.34305
3.085	9.07344	8.06546
3.0875	8.7901	7.7986
3.09	8.51001	7.53788
3.0925	8.24296	7.28636
3.095	7.9987	7.05785
3.0975	7.75444	6.84621
3.1	7.50366	6.6361
3.1025	7.27569	6.43365
3.105	7.06725	6.23581
3.1075	6.86207	6.05024
3.11	6.65364	5.87541
3.1125	6.46474	5.70517
3.115	6.28888	5.53494
3.1175	6.12604	5.37237
3.12	5.96971	5.21594
3.1225	5.80687	5.06411
3.125	5.64729	4.92455
3.1275	5.50399	4.79265
3.13	5.37046	4.66536
3.1325	5.2467	4.54573
3.135	5.10992	4.43224
3.1375	4.97964	4.32182
3.14	4.86566	4.21446
3.1425	4.75493	4.11018
3.145	4.64745	4.00742
3.1475	4.553	3.9062
3.15	4.4553	3.81265
3.1525	4.35434	3.72676
3.155	4.26315	3.64855
3.1575	4.1687	3.56573
3.16	4.07751	3.48292
3.1625	4.0026	3.4093
3.165	3.92118	3.33262
3.1675	3.83977	3.2636
3.17	3.7616	3.19919
3.1725	3.6867	3.14091
3.175	3.62156	3.07957
3.1775	3.56294	3.01669
3.18	3.4978	2.95381
3.1825	3.44244	2.90013
3.185	3.38381	2.84952
3.1875	3.32845	2.79584
3.19	3.2796	2.74216
3.1925	3.23074	2.69462
3.195	3.16886	2.65168
3.1975	3.10373	2.60567
3.2	3.05488	2.55966
3.2025	3.01254	2.51978
3.205	2.97346	2.48144
3.2075	2.93763	2.44463
3.21	2.91158	2.40783
3.2125	2.88552	2.37102
3.215	2.85296	2.33728
3.2175	2.8269	2.30507
3.22	2.80085	2.279
3.2225	2.78456	2.24986
3.225	2.78131	2.23299
3.2275	2.77479	2.21919
3.23	2.78131	2.20845
3.2325	2.79759	2.20385
3.235	2.81713	2.20079
3.2375	2.83993	2.19618
3.24	2.87575	2.19158
3.2425	2.92461	2.18852
3.245	2.97671	2.19158
3.2475	3.04185	2.20385
3.25	3.12001	2.21459
3.2525	3.20469	2.22839
3.255	3.28937	2.24373
3.2575	3.3773	2.26367
3.26	3.47175	2.2882
3.2625	3.56619	2.31581
3.265	3.65739	2.34035
3.2675	3.74532	2.36182
3.27	3.83325	2.38176
3.2725	3.92118	2.40323
3.275	3.99935	2.41856
3.2775	4.06774	2.43237
3.28	4.11985	2.4477
3.2825	4.15567	2.4615
3.285	4.18499	2.47531
3.2875	4.20778	2.48144
3.29	4.2143	2.47991
3.2925	4.20127	2.47838
3.295	4.17196	2.47377
3.2975	4.13613	2.4615
3.3	4.09705	2.4431
3.3025	4.06449	2.41703
3.305	4.0254	2.38789
3.3075	3.97329	2.36642
3.31	3.91141	2.34802
3.3125	3.85931	2.32348
3.315	3.79743	2.29894
3.3175	3.73229	2.2698
3.32	3.6639	2.24066
3.3225	3.60853	2.21152
3.325	3.55317	2.18085
3.3275	3.50106	2.15171
3.33	3.43918	2.1241
3.3325	3.38056	2.09496
3.335	3.32519	2.06429
3.3375	3.2796	2.03822
3.34	3.22749	2.01061
3.3425	3.16561	1.97841
3.345	3.10373	1.94313
3.3475	3.04836	1.90786
3.35	2.98323	1.87565
3.3525	2.91809	1.84345
3.355	2.86273	1.8097
3.3575	2.8041	1.7775
3.36	2.74548	1.74222
3.3625	2.6836	1.70848
3.365	2.61847	1.67628
3.3675	2.55333	1.6456
3.37	2.50122	1.6088
3.3725	2.44586	1.57046
3.375	2.39375	1.53211
3.3775	2.33187	1.49377
3.38	2.2765	1.4585
3.3825	2.22114	1.42629
3.385	2.16903	1.39255
3.3875	2.11692	1.36188
3.39	2.06481	1.33121
3.3925	2.0127	1.299
3.395	1.96059	1.26526
3.3975	1.90523	1.22845
3.4	1.85638	1.19778
3.4025	1.81404	1.16404
3.405	1.77821	1.13643
3.4075	1.74564	1.10883
3.41	1.70656	1.08429
3.4125	1.66422	1.05975
3.415	1.62189	1.03215
3.4175	1.57955	1.00761
3.42	1.54047	0.981535
3.4225	1.51441	0.955463
3.425	1.49487	0.932458
3.4275	1.48184	0.909453
3.43	1.46882	0.889516
3.4325	1.45905	0.866511
3.435	1.44928	0.843507
3.4375	1.44276	0.820502
3.44	1.43951	0.797497
3.4425	1.42648	0.776026
3.445	1.41996	0.759156
3.4475	1.41996	0.746887
3.45	1.42973	0.73155
3.4525	1.43625	0.716214
3.455	1.44602	0.702411
3.4575	1.45579	0.685541
3.46	1.45579	0.671738
3.4625	1.44602	0.657935
3.465	1.44276	0.642599
3.4675	1.43625	0.628796
3.47	1.43951	0.616527
3.4725	1.44276	0.602724
3.475	1.44928	0.590455
3.4775	1.45579	0.582786
3.48	1.44928	0.573584
3.4825	1.44928	0.565916
3.485	1.45579	0.558248
3.4875	1.45905	0.547512
3.49	1.4623	0.536777
3.4925	1.4623	0.527575
3.495	1.45905	0.522974
3.4975	1.45579	0.516839
3.5	1.45905	0.507638
3.5025	1.4623	0.495368
3.505	1.44602	0.483099
3.5075	1.43299	0.476965
3.51	1.41996	0.467763
3.5125	1.41019	0.458561
3.515	1.39717	0.458561
3.5175	1.39065	0.449359
3.52	1.37763	0.440157
3.5225	1.35483	0.434022
3.525	1.33529	0.429422
3.5275	1.31575	0.426354
3.53	1.30272	0.421753
3.5325	1.29295	0.415619
3.535	1.28318	0.411018
3.5375	1.27666	0.401816
3.54	1.27341	0.392614
3.5425	1.27341	0.380345
3.545	1.2669	0.372677
3.5475	1.24735	0.368076
3.55	1.22456	0.363475
3.5525	1.20501	0.358874
3.555	1.18222	0.352739
3.5575	1.16268	0.348138
3.56	1.13988	0.342004
3.5625	1.12685	0.335869
3.565	1.11383	0.328201
3.5675	1.1008	0.318999
3.57	1.08777	0.311331
3.5725	1.07149	0.30673
3.575	1.04543	0.300595
3.5775	1.01612	0.297528
3.58	0.99658	0.291393
3.5825	0.983553	0.282191
3.585	0.954242	0.274523
3.5875	0.934701	0.268388
3.59	0.918417	0.26072
3.5925	0.90539	0.254586
3.595	0.889106	0.246917
3.5975	0.866308	0.234648
3.6	0.840254	0.230047

[truncated: 20 more sheets: Fig3h, Fig4a, Fig4b, Fig4e, Fig4f, Fig4g, Fig4h, Fig5a, Fig5c, Fig5d, Fig5e, Fig5g, Fig5h, Fig6a, Fig6c, Fig6d, Fig6e, Fig6g, Fig6h, Fig7cdef]
